# Supplementary material for: Proteomic analysis revealed the potential usefulness of faecal extracellular vesicles in colorectal cancer diagnosis
Source: Sci Rep. 2026 Jan 8;16:4863. doi: 10.1038/s41598-026-35255-5 (PMC12873230; doi:10.1038/s41598-026-35255-5)
Supplement: Supplementary file 1 — Supplementary Material 1 [file 41598_2026_35255_MOESM1_ESM.xlsx]

## Sheet: Table S1 
Accession number	Master Gene Symbol	Peptides	fEV_HC_1	fEV_HC_2	fEV_HC_3	fEV_HC_4	fEV_CRC_1	fEV_CRC_2	fEV_CRC_3	fEV_CRC_4	faeces_HC_1	faeces_HC_2	faeces_HC_3	faeces_HC_4	faeces_CRC_1	faeces_CRC_2	faeces_CRC_3
P04217	A1BG	8	0	0	0	0	1379070	0	0	8411540	0	0	0	0	14540800	0	5632220
P01023	A2M	50	0	217804	298043	0	166121000	4264770	44604000	17259300	1483460	471725	808772	1201290	286750000	8626310	78640300
A8K2U0	A2ML1	7	0	0	0	0	0	0	0	409333	0	161997	0	1006930	700994	496992	705158
Q8N5Z0	AADAT	1	0	0	931683	0	0	0	0	0	0	0	0	0	0	0	0
P49588	AARS1	3	0	0	0	0	156907	0	0	0	0	0	0	0	256242	0	921458
P80404	ABAT	6	0	0	0	0	174630	0	268411	0	0	0	0	382445	472255	95271.9	694085
P08183	ABCB1	18	1931330	6098560	3759630	10578100	2785070	2788790	1514720	10222700	0	0	0	518172	358116	0	0
O95342	ABCB11	3	0	0	0	0	250923	0	0	0	0	0	0	0	0	0	0
Q92887	ABCC2	9	0	0	51220.9	0	1218620	220059	0	0	0	0	0	0	0	0	0
Q8NE71	ABCF1	1	0	0	0	0	46608.9	0	0	0	0	0	0	0	0	0	0
Q9UNQ0	ABCG2	12	1995790	2613630	1807870	2010610	5547480	2640560	1473370	4958200	0	0	0	0	0	0	0
Q9H222	ABCG5	2	0	0	0	0	209937	0	0	0	0	0	0	0	0	0	0
Q9H221	ABCG8	1	0	0	0	0	157890	0	0	0	0	0	0	0	0	0	0
Q6PCB6	ABHD17C	6	270119	709992	823929	1489690	298966	761456	584011	1620520	0	0	0	0	0	0	0
Q9P1F3	ABRACL	1	0	47651	119690	121662	352586	80127.8	127045	0	0	0	0	0	103758	0	0
Q15018	ABRAXAS2	2	0	0	0	0	154914	0	0	0	0	0	0	0	0	0	0
P09110	ACAA1	2	0	0	0	125529	292535	83737.6	283089	1359290	0	80351.7	0	0	528526	514453	627962
P42765	ACAA2	5	0	0	0	0	1558850	597053	279975	206804	0	0	0	0	549196	519712	4072320
P11310	ACADM	9	0	0	0	0	767245	0	0	162022	3855360	9435590	1539930	6795200	247256	7283190	8427140
P16219	ACADS	4	0	0	0	0	465575	0	0	0	1360650	0	0	0	0	0	0
P49748	ACADVL	15	0	0	0	0	2902770	0	2207780	485345	982082	107271	0	1182360	1721700	382581	8538640
P12821	ACE	33	2843070	12046200	1497420	3338470	22873100	3446400	9517520	5550540	116736000	209153000	112146000	281828000	11997300	231177000	225556000
Q9BYF1	ACE2	11	0	2173850	374487	917884	1958040	1197900	644571	0	4405310	15561300	3886040	16052500	2386200	17987400	25049200
P53396	ACLY	12	0	0	0	0	858094	280233	187393	0	0	0	0	0	418245	0	0
P21399	ACO1	5	0	0	0	0	331693	0	0	0	0	0	0	0	0	0	0
Q99798	ACO2	12	0	0	0	0	751910	0	248216	301347	0	0	0	0	393589	40145.4	158094
Q8WXI4	ACOT11	1	0	0	0	0	182218	0	0	0	0	0	0	0	0	0	0
O00154	ACOT7	1	0	0	0	0	67958.3	0	0	0	0	0	0	0	0	0	0
Q15067	ACOX1	2	0	0	0	0	107233	0	340265	0	0	0	0	0	262251	0	0
P24666	ACP1	2	0	0	0	0	243951	0	0	0	0	0	0	0	685386	0	1151660
P11117	ACP2	4	0	0	0	0	551622	302600	793358	296562	0	0	0	0	0	0	0
P15309	ACP3	5	0	0	152103	0	686907	238585	1173420	0	0	0	0	0	210805	64465	296125
P33121	ACSL1	8	0	0	0	0	1604120	0	635825	0	0	0	0	0	73986.1	0	0
Q9ULC5	ACSL5	9	0	0	0	0	674611	0	343301	88721.5	0	0	0	0	65444.8	0	0
P12814	ACTN1	19	0	0	0	0	1769020	0	0	0	0	0	0	0	4506480	0	2703710
P35609	ACTN2	3	0	0	0	0	0	0	1913330	0	0	0	0	0	0	0	0
O43707	ACTN4	34	0	368786	0	315194	2334050	216119	1279000	706383	255729	0	120458	3525280	14021100	129307	7926570
Q9NZ32	ACTR10	1	0	0	0	0	92633.9	0	0	0	0	0	0	0	0	0	0
P42025;P61163	ACTR1B	2	0	0	0	0	454421	0	0	0	0	0	0	0	0	0	0
P61160	ACTR2	8	0	0	0	630046	2779550	0	1322020	560105	0	0	0	0	1506240	0	733706
P61158	ACTR3	12	0	0	0	572144	4623180	0	3887130	0	0	0	0	0	1374900	0	1510060
Q03154	ACY1	10	0	839861	187980	0	802148	395809	1239030	972704	11995300	15542400	1255810	10521600	2597970	24796000	28000100
Q96HD9	ACY3	4	0	0	0	0	228264	0	0	0	0	0	0	0	1038990	137789	1912320
P00813	ADA	14	0	916855	158941	385054	0	318848	263439	470429	29258200	23745400	8396010	5102400	516701	20248500	4368840
O14672	ADAM10	6	0	0	0	0	917093	0	274322	780529	0	0	0	0	0	0	0
Q13443	ADAM9	8	0	0	0	1127140	3213110	0	2386700	622191	941311	1532160	3660140	0	402897	4330970	450459
O15204	ADAMDEC1	3	0	0	0	0	192036	0	0	0	0	0	0	0	237175	0	474350
Q9UHX3	ADGRE2	1	0	0	0	0	312381	0	0	0	0	0	0	0	0	0	0
P48960	ADGRE5	3	0	0	0	0	290650	0	252500	0	0	0	0	0	0	0	0
Q86Y34	ADGRG3	1	0	0	0	0	304027	0	525329	0	0	0	0	0	0	0	0
Q86SQ4	ADGRG6	3	0	0	0	0	691413	0	0	0	0	189922	0	0	932217	394415	1120030
Q96K78	ADGRG7	8	0	477454	504500	400937	942539	596487	404689	0	0	139183	364765	0	177542	1502150	618629
P00326	ADH1C	5	0	793944	735919	801402	722380	0	805068	488048	1289910	0	186982	3810870	0	0	0
P08319	ADH4	4	0	0	0	0	763288	0	0	0	0	0	0	0	589457	0	0
P11766	ADH5	2	0	0	0	0	313396	0	0	0	0	361501	0	691126	0	0	0
P28332	ADH6	2	0	0	0	0	111817	0	0	0	0	0	0	0	0	0	0
Q15848	ADIPOQ	2	0	0	0	0	2120560	1666880	0	1296260	0	513238	231859	0	4382380	448069	1460290
P55263	ADK	3	0	0	0	0	0	0	0	0	0	0	0	0	256297	0	357652
P30566	ADSL	2	0	0	0	0	0	0	0	0	0	0	0	0	282029	0	0
P30520	ADSS2	6	0	0	0	0	701308	0	300773	0	0	0	0	0	214665	0	0
Q8IUX7	AEBP1	3	0	0	0	0	0	0	0	607955	0	0	0	0	0	0	0
P43652	AFM	8	0	0	0	0	428482	0	0	13392400	0	0	0	0	3340230	0	364651
P20933	AGA	1	0	0	0	0	0	0	0	0	0	90100.5	133241	0	0	81182.6	202415
P35573	AGL	4	0	0	0	0	315621	0	0	0	0	0	0	0	0	0	0
Q9BSE5	AGMAT	2	0	0	0	0	0	0	0	0	0	0	0	0	863460	0	0
Q9UKV8	AGO2	3	0	0	0	0	126525	0	0	0	0	0	0	0	0	0	0
O00116	AGPS	2	0	0	0	0	196552	0	0	0	0	0	0	0	0	0	0
O95994	AGR2	3	0	0	0	144992	1627760	0	1159880	1039490	0	0	0	146700	704957	0	1765560
Q8TD06	AGR3	2	0	66878.5	0	190781	714883	0	0	277772	0	0	0	0	0	0	0
O00468	AGRN	4	0	0	0	0	61115.6	0	0	0	0	0	0	0	167698	0	0
P01019	AGT	7	0	0	0	0	7484420	0	0	613077	0	0	0	0	2533570	0	0
P23526	AHCY	11	0	0	206841	179645	3172200	0	2414250	872719	0	289393	358472	1653070	1586340	206977	4418790
O43865	AHCYL1	6	736885	271422	186081	249144	853073	803606	1044620	590495	0	0	0	0	80041.5	0	0
O95433	AHSA1	1	0	0	0	0	355026	0	0	0	0	0	0	0	0	0	0
P02765	AHSG	5	0	0	0	0	2017270	0	174049	1856830	0	0	0	0	21741400	63200.1	2237670
O95831	AIFM1	6	0	0	0	0	1841770	0	0	0	0	0	0	0	317578	0	0
Q12904	AIMP1	2	0	0	0	0	81443.5	0	0	0	0	0	0	0	0	0	0
P00568	AK1	2	0	604467	0	0	859640	0	1012690	707998	0	0	0	0	0	0	0
P54819	AK2	3	0	0	0	0	405539	0	0	0	0	0	0	0	772414	0	1903680
Q9P0M2	AKAP7	2	0	357531	808747	996714	0	116991	0	245203	0	0	0	0	0	0	0
P14550	AKR1A1	4	0	2870460	0	0	690948	259940	0	0	0	0	0	0	282582	0	337732
O60218	AKR1B10	9	0	312396	593107	136384	2464710	377520	849907	981818	0	986741	429893	610771	6858080	1318920	2215570
P42330	AKR1C3	4	0	0	0	0	799640	199922	0	0	0	0	0	0	0	0	0
O95154	AKR7A3	5	0	0	0	0	564246	0	0	0	0	0	0	0	107810	0	0
P13716	ALAD	7	0	0	0	0	0	0	0	0	0	0	0	0	1113500	0	616376
P02768	ALB	50	1224750	983009	347824	977405	64380500	3042630	231949000	16420100000	18933300	1906410	1129370	39250500	11371700000	37255000	12230500000
Q8IZ83	ALDH16A1	4	0	0	0	0	317017	0	0	0	0	0	0	0	0	0	0
P00352	ALDH1A1	7	0	0	0	0	1651630	0	439412	486087	0	47705.3	93681.6	451284	4117920	56346.2	729329
P05091	ALDH2	7	0	0	0	0	1676320	0	705856	0	0	0	0	0	1148000	166698	1964530
P51648	ALDH3A2	9	548392	621666	321366	0	3971740	738867	3124460	258241	0	0	0	0	0	199061	0
P43353	ALDH3B1	3	0	635403	455066	0	1084480	402916	1567930	418383	0	0	0	0	0	0	0
Q02252	ALDH6A1	2	0	0	0	0	315227	0	0	0	0	0	0	0	354901	0	395497
P49419	ALDH7A1	3	0	0	0	0	189657	0	0	0	0	0	0	0	247145	249930	1457230
P49189	ALDH9A1	7	0	0	0	0	654827	0	1558390	44508.5	0	0	0	0	177262	0	5487040
P04075	ALDOA	12	520951	595236	495167	1416820	4448820	404576	1591510	2083620	998024	313703	213146	1415010	8390990	137011	6942410
P05062	ALDOB	9	513011	1531710	1087910	0	4780220	778691	675101	216665	0	292044	0	0	5614580	752686	164215
P16050	ALOX15	6	0	0	0	0	0	0	2475230	0	0	0	0	0	0	0	0
P09917	ALOX5	13	0	0	0	0	1117300	0	8398140	0	0	0	0	0	101109	0	276776
P20292	ALOX5AP	2	0	0	0	0	8627680	0	12448300	0	0	0	0	0	0	0	0
P09923	ALPI	15	97650300	251682000	152676000	9994410	38764000	826656000	188848000	41065100	7262720	256285000	146245000	2787210	4889670	35756500	10283600
P05186	ALPL	13	594654	1125240	454994	0	16617100	4047110	1025880	217446	474289	568800	133935	0	1593430	263763	725263
P02760	AMBP	4	0	0	0	0	1047470	0	0	1476580	0	0	0	0	36313800	805278	1355710
Q01432	AMPD3	1	0	0	0	0	49323	0	0	0	0	0	0	0	0	0	0
P0DTE7;P0DTE8;P0DUB6	AMY1B	3	9008310	8528530	1468180	557638	2031480	1701280	4051300	1211220	207393000	486848000	173525000	0	44940600	54423000	198536000
P04746	AMY2A	21	106199000	119351000	15597400	1127100	7789890	12480900	45658500	3026070	1073640000	5018000000	2456830000	11470000	53371200	536065000	446078000
P19961	AMY2B	1	26993100	15495600	2181920	136143	0	1034310	2354360	85388	0	1367710000	618622000	3686530	0	81410700	43946900
P03950	ANG	1	0	0	0	0	282381	0	0	458536	0	0	0	0	0	0	0
P16157	ANK1	1	0	0	0	0	56870.9	0	0	0	0	0	0	0	0	0	0
Q8N8V4	ANKS4B	4	0	798765	715045	895046	308793	214508	0	272834	0	0	0	0	247770	0	0
Q4KMQ2	ANO6	4	0	0	34392.5	0	464221	0	0	114412	0	0	0	0	0	0	0
P15144	ANPEP	41	49957000	314954000	202554000	90234500	271664000	70645800	2241720000	10501600	62455000	1146420000	648263000	5971540	48841700	698112000	20622600
P04083	ANXA1	9	0	179794	0	256495	5430460	242097	2494230	914854	0	0	0	0	3325810	0	600574
Q9UJ72	ANXA10	4	0	0	0	0	344259	0	0	0	0	0	0	0	359015	0	0
P50995	ANXA11	13	3599680	6282030	4479720	5838870	7938180	8281330	7979860	2035470	770015	169388	0	697354	1889840	173061	1882630
P27216	ANXA13	5	1238910	2654080	1962370	1816350	3036690	1806360	569277	908794	0	0	0	0	2104670	0	0
P07355	ANXA2	18	42963300	6749170	14047000	10161500	9006550	7887690	20745000	3306610	3883960	321423	739540	1615070	5998210	411372	2169510
P12429	ANXA3	14	0	165571	247996	255952	6498560	493191	14731900	260500	0	0	0	0	29921800	133763	4185380
P09525	ANXA4	10	4129770	5278750	4716680	2589750	2865440	20172000	12848000	1183510	931588	295107	347290	1070040	4537740	217090	5494270
P08758	ANXA5	9	1551480	782768	1054800	582738	1087550	5102680	12510200	1043590	0	0	179207	1222390	7826610	269143	3898930
P08133	ANXA6	23	0	0	0	0	2824980	0	3036400	390305	0	0	0	0	2954500	0	1630150
P20073	ANXA7	8	610986	825309	882461	1269020	782561	1071220	1113110	310155	0	0	0	0	579840	0	0
P19801	AOC1	6	0	0	0	0	655849	0	0	419899	0	0	0	824948	345433	0	0
Q10567	AP1B1	9	0	199367	0	0	458654	0	285799	254940	0	0	0	0	734338	0	1035560
O43747	AP1G1	2	0	0	0	0	527505	0	0	0	0	0	0	0	0	0	0
Q9BXS5	AP1M1	7	0	0	0	0	533954	0	0	0	0	0	0	0	0	0	0
P61966	AP1S1	1	0	0	0	0	364474	0	254273	48896.4	0	0	0	0	0	0	0
P56377	AP1S2	1	0	0	0	0	353101	0	0	0	0	0	0	0	0	0	0
O95782	AP2A1	7	0	308935	219717	194811	672142	0	252300	492312	0	0	0	0	0	0	0
P63010	AP2B1	3	0	0	0	0	686794	0	0	160568	0	0	0	0	385191	0	315628
Q96CW1	AP2M1	3	0	131893	0	0	344795	0	0	302459	0	0	0	0	0	0	0
P53680	AP2S1	1	0	0	0	0	655027	166240	791395	576682	0	0	0	0	0	0	0
O14617	AP3D1	2	0	0	0	0	139477	0	100086	0	0	0	0	0	0	0	0
Q7Z5R6	APBB1IP	7	0	0	0	0	528942	0	0	0	0	0	0	0	0	0	0
P02743	APCS	4	0	851164	1197030	206670	8584990	2309510	9123810	7043660	1895610	998382	783463	2072580	16229500	1848030	10867800
P13798	APEH	9	0	579553	0	0	268872	0	1049510	1573280	3642640	4881900	918842	2850520	3108570	3869100	14277700
P27695	APEX1	5	0	0	0	0	817287	0	0	0	0	0	0	0	329392	0	745582
Q96BI3	APH1A	1	0	1208950	618640	1251190	703697	195956	673319	779257	0	0	0	0	0	0	0
Q96GX9	APIP	1	0	0	0	0	69621.2	0	339839	260958	0	0	0	0	0	0	0
Q9HDC9	APMAP	8	0	0	0	0	8811870	0	9831720	0	0	0	0	0	810212	0	0
P02647	APOA1	16	0	0	0	0	52064800	0	1875970	11764200	0	0	0	0	48133200	444366	935990
P06727	APOA4	8	0	0	0	0	1443390	0	0	383602	0	0	0	0	352040	0	0
P04114	APOB	118	0	0	0	0	53148200	362610	7175060	1028280	0	0	0	0	3775330	0	0
P02654	APOC1	3	0	0	0	0	5203480	0	0	0	0	0	0	0	1430800	0	0
P05090	APOD	4	11130200	12437900	12616400	1382370	37803100	47257700	13136200	61265900	1420930	273193	389375	606992	18485100	965775	1114430
P02649	APOE	4	0	0	0	0	26578000	0	0	6792060	0	0	0	0	2499190	0	0
Q13790	APOF	1	0	0	0	0	1042650	0	0	0	0	0	0	0	0	0	0
P02749	APOH	6	0	0	0	0	6112080	0	1657590	3120990	0	0	0	0	21692400	60696.1	744643
O14791	APOL1	2	0	0	0	0	118030	0	0	0	0	0	0	0	0	0	0
O95445	APOM	2	0	0	0	0	464704	0	0	0	0	0	0	0	2458760	0	0
P05067	APP	2	0	0	0	0	0	0	0	0	0	284120	652918	1181850	155851	0	0
Q9UKG1	APPL1	2	0	0	0	0	259279	0	0	0	0	0	0	0	0	0	0
Q8NEU8	APPL2	1	0	0	0	0	177509	0	0	0	0	0	0	0	0	0	0
P07741	APRT	2	0	0	0	0	1421900	0	355750	155986	0	0	0	0	0	0	0
P55064	AQP5	2	0	0	0	0	665024	0	0	0	0	0	0	0	0	0	0
P48444	ARCN1	3	0	0	0	0	651675	0	174768	300039	0	0	0	0	86293.5	0	0
P61204;P84077	ARF3	1	0	366883	460517	601030	0	130182	558411	0	0	0	0	0	0	0	0
P18085	ARF4	5	2620290	3450620	4715970	7777650	8840680	3438470	10719900	10075700	0	0	0	0	471305	0	749505
P84085	ARF5	3	2694740	3611050	3193650	5502070	5224020	1599840	2850410	8359500	0	89354.1	0	0	328311	0	0
P62330	ARF6	5	532652	1882610	1920340	3066860	1289970	1811690	2521210	3608840	0	0	0	0	76333.1	0	0
P05089	ARG1	7	518081	508206	0	0	434578	175863	1186010	595815	0	0	0	0	2819300	192287	15084400
Q07960	ARHGAP1	2	0	0	0	0	212391	0	177974	0	0	0	0	0	0	0	0
Q6ZUM4	ARHGAP27	2	0	249895	441503	530624	218031	206069	0	0	0	0	0	0	0	0	0
P52565	ARHGDIA	2	0	354346	421497	0	1399690	722208	1159920	1068990	0	0	0	0	294765	0	4141680
P52566	ARHGDIB	2	0	0	0	0	8329710	0	0	0	0	0	0	0	344005	0	1004160
Q5VV41	ARHGEF16	2	0	0	0	187884	102184	0	0	0	0	0	0	0	0	0	0
P40616	ARL1	1	0	276401	166473	329941	871253	221150	1165280	1194740	0	0	0	0	0	0	0
Q9NVJ2	ARL8B	3	0	0	265450	0	2762600	0	1963690	0	0	0	0	0	0	0	0
O15143	ARPC1B	8	0	0	0	0	2591920	0	1275340	0	0	0	0	0	322091	0	277808
O15144	ARPC2	10	153489	0	0	219728	4322140	0	1168320	297848	0	0	0	0	1244150	0	733513
O15145	ARPC3	3	0	0	0	0	1103230	0	1285530	0	0	0	0	0	271318	0	374975
P59998	ARPC4	6	0	67408.8	118632	310017	7009160	92578.9	3326040	983399	0	0	0	0	1589370	0	922142
O15511	ARPC5	2	0	0	47192.5	183212	3102880	0	490658	0	0	0	0	0	1516610	0	3527190
P32121	ARRB2	3	0	0	0	0	847949	0	199301	0	0	0	0	0	27876.2	0	0
Q8N5I2	ARRDC1	7	1027660	2351970	3494240	3885400	2123670	1971050	1551620	2321290	0	0	0	0	14384	0	0
P15289	ARSA	3	0	0	0	0	0	0	0	0	0	900732	214609	0	319145	671528	2756730
P15848	ARSB	4	0	0	0	0	0	0	0	0	0	0	0	0	313238	62599.1	1214670
Q13510	ASAH1	6	1098080	888998	874084	297540	1607000	4308420	12080000	5734570	0	0	0	0	678570	199524	273251
Q9NR71	ASAH2	11	54918100	95544600	119829000	8611060	984051	118705000	5709280	11140700	8912050	3622660	9344650	3348060	1075160	24792100	6948420
P07306	ASGR1	3	0	0	0	0	0	0	0	0	0	0	0	0	616340	0	0
P04424	ASL	8	0	0	0	0	848215	0	0	0	0	0	0	0	330590	0	0
Q9NT62	ATG3	2	0	0	0	0	250735	0	0	0	0	0	0	0	0	0	0
P31939	ATIC	6	0	0	0	0	409352	0	252471	1233500	0	70476	155283	0	149988	99259.8	835235
O94823	ATP10B	1	0	0	0	0	0	0	174755	105846	0	0	0	0	0	0	0
Q9Y2G3	ATP11B	3	0	0	0	0	170804	0	0	0	0	0	0	0	0	0	0
P05023	ATP1A1	13	1706510	1546170	1030420	2083610	8352230	665781	9609630	2448040	0	1673620	0	0	438178	0	374646
P05026	ATP1B1	4	905255	2210060	1185260	405832	2068830	827747	6853250	975733	0	0	0	0	0	0	0
P54709	ATP1B3	1	0	0	47624.6	0	248323	0	459217	0	0	0	0	0	0	0	0
O14983	ATP2A1	9	1229560	4512040	780993	251733	232008	568703	3615710	1785170	0	662579	0	0	0	0	0
P16615	ATP2A2	4	0	0	0	0	101651	0	420872	593324	0	0	0	0	0	0	0
P25705	ATP5F1A	11	0	0	0	0	9218970	384339	3845890	3891050	2436670	713686	680622	816267	2610290	146254	1396470
P06576	ATP5F1B	13	0	646104	0	471535	5001060	157094	3467140	2018610	683839	483804	449550	1116350	4361800	373371	2476550
P36542	ATP5F1C	6	0	0	0	0	1001700	0	300403	271837	0	0	0	0	0	0	0
P56134	ATP5MF	2	0	0	0	0	812555	0	1106190	439967	0	0	0	0	0	0	0
O75964	ATP5MG	3	0	0	0	0	1456350	0	1660420	0	0	0	0	0	0	0	0
Q96IX5	ATP5MK	1	0	189778	0	0	721344	0	0	0	0	0	0	0	0	0	0
P24539	ATP5PB	3	0	0	0	0	329614	0	0	0	0	0	0	0	0	0	0
P48047	ATP5PO	1	0	0	0	0	213224	0	0	0	0	0	0	0	0	0	0
Q93050	ATP6V0A1	2	0	0	0	0	280800	0	0	0	0	0	0	0	0	0	0
P61421	ATP6V0D1	2	0	0	0	0	233710	0	209861	0	0	0	0	0	0	0	0
P38606	ATP6V1A	3	0	0	0	0	301548	0	0	0	0	0	0	0	0	0	0
P21281	ATP6V1B2	2	0	0	0	0	283612	0	0	0	0	0	0	0	261061	0	0
P36543	ATP6V1E1	1	0	0	0	0	142878	0	0	0	0	0	0	0	0	0	0
O75348	ATP6V1G1	2	0	0	0	0	108002	0	0	0	0	0	0	0	0	0	0
Q9UI12	ATP6V1H	1	0	0	0	0	116107	0	0	0	0	0	0	0	0	0	0
Q9Y2Q0	ATP8A1	3	0	0	0	0	320358	0	0	0	0	0	0	0	0	0	0
O43520	ATP8B1	17	1129550	2576780	3168740	2636120	1300630	1861780	2651740	3893670	0	0	0	0	0	0	0
O75110	ATP9A	2	0	255277	0	0	156737	0	1345960	546545	0	0	0	0	0	0	0
O75882	ATRN	15	476116	333506	545758	353333	1048490	969396	557618	1127710	4110400	1451510	4933340	1850460	1709360	5069500	768562
Q13825	AUH	2	0	0	0	0	0	0	0	0	0	0	0	0	542560	0	0
P25311	AZGP1	13	3245220	2329900	1587240	1360730	342245	2783440	951040	13460900	68034000	24270400	80393800	90941300	67012700	30494000	82696000
P20160	AZU1	4	0	5735200	3913180	849644	80139300	10306400	1252680000	9593400	0	298266	1413460	0	4439110	4598130	12050900
P61769	B2M	3	0	37163.6	38365	0	1469110	0	1307070	5287300	0	0	39351.3	0	2114000	283818	2985820
Q9Y2A9	B3GNT3	1	0	0	0	0	111523	0	138254	0	0	0	0	0	0	0	0
Q8NFL0	B3GNT7	2	0	0	0	371115	552047	0	639730	1765500	0	0	0	0	0	0	0
Q7Z7M8	B3GNT8	1	0	0	0	0	88749.8	0	0	0	0	0	0	0	0	0	0
P56817	BACE1	1	0	0	0	0	0	165743	0	0	0	0	0	0	0	0	0
Q9Y5Z0	BACE2	2	0	0	0	0	223349	0	0	0	0	0	0	0	0	0	0
Q9UQB8	BAIAP2	13	397120	1907260	2231580	2789930	347473	762998	194695	166521	0	0	0	0	0	0	0
Q9UHR4	BAIAP2L1	14	906815	3729790	5063830	8718870	1728950	1391020	1788070	2819350	0	0	0	0	293260	0	216137
Q6UXY1	BAIAP2L2	7	0	620090	599038	551449	382129	274667	0	432992	0	0	0	0	54132.6	0	0
O75531	BANF1	1	0	0	0	0	67637.3	0	0	0	0	0	0	0	350491	0	490776
Q07812	BAX	2	0	0	0	0	147247	0	0	0	0	0	0	0	0	0	0
O15382	BCAT2	3	0	0	0	0	0	0	0	0	0	204201	102461	0	671462	201945	1003620
P06276	BCHE	1	0	0	0	0	207647	0	0	538661	0	0	0	0	185103	0	193350
Q9BUT1	BDH2	2	0	0	0	0	306966	0	0	0	0	0	0	0	0	0	0
Q13867	BLMH	5	0	986883	0	0	461306	443935	423875	906375	2128590	1569590	981705	1749610	732680	1530180	3949590
P53004	BLVRA	3	0	0	0	0	493154	0	0	0	0	0	0	0	176264	0	0
P30043	BLVRB	2	0	0	0	422022	1008900	117401	0	0	0	0	0	0	454934	0	694506
P13497	BMP1	2	0	0	0	0	0	0	0	385599	0	0	0	0	0	0	0
P07738	BPGM	2	0	0	0	0	0	0	0	0	0	0	0	0	469654	0	0
Q86WA6	BPHL	2	0	0	0	0	67253.6	0	0	0	0	0	0	0	0	0	0
P17213	BPI	7	0	0	0	0	30139200	0	34245500	0	0	0	0	0	1232250	0	431694
Q8TDL5	BPIFB1	9	0	0	0	0	3810870	0	0	0	0	0	0	0	395705	0	0
O95861	BPNT1	5	0	0	0	0	171760	0	0	0	0	0	0	0	752112	0	758495
Q5VW32	BROX	5	0	678973	1135950	3384350	740399	314011	659938	1891950	0	0	0	0	0	0	0
P35613	BSG	2	0	0	0	0	1518470	0	1301510	0	0	0	0	0	0	0	0
Q10588	BST1	5	8522140	5979470	8000480	3544230	15881200	47158800	36822900	3950310	3408160	2190250	1132710	1061700	3231460	5881600	22619500
Q10589	BST2	2	0	0	0	0	727014	0	0	0	0	0	0	0	0	0	0
P43251	BTD	4	0	0	0	0	926802	0	0	310824	0	201395	192121	0	739597	267672	1221190
Q13410	BTN1A1	4	0	0	0	0	11342500	502779	481656	3399700	0	0	0	0	233142	0	0
O43684	BUB3	3	0	0	0	0	694473	0	0	0	0	0	0	0	0	0	0
Q9H0W9	C11orf54	5	0	0	0	0	102255	0	0	345310	0	213629	0	0	1116470	1420620	12138700
P02745	C1QA	1	0	0	0	0	14235400	0	6707380	534377	0	0	0	0	1146650	0	0
P02746	C1QB	3	0	0	0	0	2131350	0	1889020	0	0	0	0	0	274777	0	0
Q07021	C1QBP	2	0	0	0	0	0	0	248022	0	0	0	0	654430	2908460	0	9630910
P02747	C1QC	4	0	0	0	0	11303900	0	4802640	686576	0	0	0	0	857540	0	0
P00736	C1R	6	0	0	0	0	555324	0	294246	2712990	0	0	0	0	766263	0	0
Q9NZP8	C1RL	3	0	0	0	0	0	0	0	441785	0	0	0	0	224362	0	0
P09871	C1S	8	0	0	0	0	987016	0	0	1775840	0	0	0	0	3754680	0	1030410
P06681	C2	14	0	0	0	0	2380810	0	0	0	0	0	0	0	832944	0	0
P01024	C3	63	0	0	0	435313	26862300	312832	11484200	4653840	1242910	196835	800352	2345010	230165000	3786150	112169000
P0C0L5	C4B_2	48	0	0	0	0	9404930	0	2436850	596251	0	0	0	0	44657000	390147	13390000
P04003	C4BPA	13	0	0	0	0	30754800	56981.2	11512000	567151	0	356181	0	0	1404290	0	270691
P20851	C4BPB	3	0	0	0	0	2016860	0	237199	0	0	0	0	0	166371	0	0
Q8IY42	C4orf19	2	0	0	45576.3	374286	0	0	0	130887	0	0	0	0	0	0	0
P01031	C5	29	0	0	0	0	16069600	0	1319920	528327	0	0	0	0	4156240	132526	3797640
P21730	C5AR1	2	0	0	0	0	530736	0	0	0	0	0	0	0	0	0	0
P13671	C6	15	0	0	0	0	6588850	0	3353490	0	0	0	0	0	1419820	0	454059
P10643	C7	12	0	0	0	0	10515900	163064	2811210	1506230	0	0	0	0	524594	0	0
P07357	C8A	6	0	0	0	0	2723660	0	452426	409415	0	0	0	0	647358	0	0
P07358	C8B	14	0	0	0	0	5093890	127322	1531890	289677	0	0	0	0	458153	0	0
P07360	C8G	8	0	0	0	0	4323540	0	882951	0	0	0	0	0	1038800	0	0
P02748	C9	16	0	742725	493174	0	53358500	707703	16268600	716390	0	0	0	0	3788570	0	0
P00915	CA1	9	1431380	1956300	4629160	11095600	3821930	682225	3788960	8107350	7255980	11993000	40716700	36952900	121883000	14432400	462965000
P00918	CA2	8	576469	1168260	1750170	3590630	6630480	684800	1519730	2718660	0	0	357175	4859300	4219870	0	453355
P07451	CA3	3	0	0	0	0	185403	0	0	0	0	0	0	0	173306	0	0
P22748	CA4	8	30493600	24347600	49888000	84456300	17384000	21375900	49647600	31220100	235139	435526	565465	2089490	945458	147064	1023900
P23280	CA6	3	0	0	0	0	812829	0	0	0	0	0	0	0	967494	0	0
Q9Y376	CAB39	10	1003980	2361460	4051560	8200400	1890880	1797150	781053	2459880	0	0	0	343520	129998	0	0
Q9HB71	CACYBP	1	0	0	0	0	495146	0	0	0	0	0	0	0	361308	0	0
P0DP23;P0DP24;P0DP25	CALM1	6	4062400	9516540	9642170	27338300	425139	2907960	2831380	851463	3620890	6571320	1269110	14886800	17147800	5152930	100664000
Q96GE6	CALML4	4	0	1218110	1566220	2130970	791011	855049	612218	744160	0	0	0	0	62268.1	0	0
P27797	CALR	8	0	0	0	0	2016520	0	1228620	460478	0	0	0	1136200	6203620	154820	12264900
Q13557	CAMK2D	3	0	0	0	0	0	0	0	0	0	0	0	489587	47173	112914	3263040
Q13555	CAMK2G	2	0	0	0	0	0	0	0	0	0	0	0	0	208782	0	2158410
P49913	CAMP	6	0	0	0	0	373781	0	27228200	328311	0	0	0	0	0	0	4037750
Q86VP6	CAND1	8	0	0	0	0	730376	0	302092	0	0	0	0	0	0	0	0
Q8WVQ1	CANT1	5	0	0	0	0	0	0	0	0	0	0	0	3022260	893554	0	2013670
Q01518	CAP1	11	0	0	0	526046	8964630	368718	1755210	5910850	290133	31816.7	373967	762886	2929310	935225	33683500
P40121	CAPG	5	0	0	108666	339547	125921	0	0	37897	0	0	0	542362	4759910	0	2360130
P07384	CAPN1	18	0	0	0	401075	1104810	464697	914743	372737	0	0	0	0	3600120	0	4149870
P17655	CAPN2	7	0	0	0	100268	270410	117048	0	391729	0	0	0	0	434084	0	1010870
O15484	CAPN5	15	2010020	6345790	8677540	12054100	2946070	4679890	5124110	7459610	0	0	0	553164	140165	0	0
Q9Y6W3	CAPN7	6	0	304500	342928	757540	395253	104810	517743	757984	0	0	0	0	0	0	0
P04632	CAPNS1	2	0	81493.7	145576	622236	433142	219639	351824	0	0	102291	0	0	4711110	106495	5644310
P52907	CAPZA1	3	0	0	0	287449	190252	0	599538	0	0	0	0	0	1513480	0	1254010
P47755	CAPZA2	7	0	0	217830	797947	467897	0	675824	0	0	0	0	0	3108400	0	957482
P47756	CAPZB	7	0	0	199217	324482	2731650	91591.6	3189870	626481	0	0	0	698162	3135870	0	946761
Q9H257	CARD9	1	0	0	0	0	0	0	0	677448	0	0	0	0	0	0	0
P31944	CASP14	4	0	1006410	0	230173	79654.6	536855	0	196834	0	124710	0	0	0	164052	611761
P42574	CASP3	2	0	0	0	0	135611	0	0	0	0	71990.5	0	0	594949	167142	621871
P55212	CASP6	2	0	0	0	0	186965	0	0	0	0	0	0	0	0	0	0
P55210	CASP7	3	0	0	0	0	0	0	0	0	0	0	0	0	62835.1	0	585398
P31415	CASQ1	1	0	88033.8	0	0	0	0	0	775212	0	0	0	0	0	0	1974450
P04040	CAT	15	0	238205	0	0	1037010	147037	2355900	283924	0	0	0	980361	16598600	182047	110078000
Q03135	CAV1	2	0	1307590	0	0	0	0	0	0	0	0	0	0	0	0	0
Q9ULV8	CBLC	4	0	222416	448108	1467970	370797	93915	401214	307447	0	0	0	0	0	0	0
P27352	CBLIF	6	0	0	0	0	599982	0	0	0	0	2046840	0	3317200	3949220	3691580	316797
P16152	CBR1	7	0	632013	386638	470533	3548150	1098700	1767870	0	0	0	0	0	668425	0	763822
Q6P1N0	CC2D1A	4	0	235894	150764	331128	354556	0	0	159315	0	0	0	0	0	0	0
Q16663	CCL15	1	0	0	0	0	0	0	0	0	0	0	237100	0	687504	0	0
P78371	CCT2	3	0	0	0	0	175416	0	0	0	0	0	0	0	0	0	0
P49368	CCT3	7	0	0	0	0	812407	0	0	1022670	0	0	0	0	230639	0	0
P50991	CCT4	5	0	0	0	0	488534	0	654002	0	0	0	0	0	0	0	0
P48643	CCT5	3	0	0	0	0	453975	0	0	0	0	0	0	0	148484	0	0
P40227	CCT6A	4	0	0	0	0	1105960	0	0	0	0	0	0	0	226799	0	0
Q99832	CCT7	4	0	0	0	0	365241	0	0	0	0	0	0	0	132227	0	0
P50990	CCT8	5	0	0	0	0	354381	0	0	0	0	0	0	0	163861	0	217082
Q6YHK3	CD109	1	0	0	0	0	0	0	0	247390	0	0	0	0	0	0	0
P08571	CD14	5	0	0	0	200144	329959	0	0	0	0	0	0	0	1351130	0	0
P48509	CD151	2	0	334171	607060	0	1740450	1084500	5606230	482665	0	0	0	0	0	0	0
Q86VB7	CD163	9	0	0	0	0	270278	0	0	0	0	0	0	0	1264560	0	0
Q8N6Q3	CD177	3	0	0	48009.9	11734300	2676960	0	1256480	0	0	0	0	0	286585	0	0
Q9HCU0	CD248	2	0	0	0	0	0	0	0	588210	0	0	0	0	0	0	0
Q9Y5K6	CD2AP	2	0	423188	655357	0	0	0	0	0	0	0	0	0	0	0	0
Q8TDQ1	CD300LF	2	0	0	0	0	609870	0	0	0	0	0	0	0	238753	0	0
P16671	CD36	2	0	2846420	679491	0	748370	1845030	1341180	0	0	0	0	0	0	0	0
P16070	CD44	4	0	0	0	0	635591	0	0	0	0	0	0	0	1292850	0	0
Q08722	CD47	2	1512750	3796650	2633700	835615	14765300	6305360	15041300	352471	0	0	0	0	461042	136898	0
P08174	CD55	5	0	0	1174130	4296140	1194220	436504	0	885413	0	0	0	0	6669480	0	3420840
P19256	CD58	1	0	0	0	0	641120	0	0	0	0	0	0	0	0	0	0
P13987	CD59	3	0	1169330	787331	22309500	8436750	574699	8814190	4249460	0	0	0	0	2586810	0	344923
O43866	CD5L	4	0	0	0	0	13854300	0	932352	0	0	0	0	0	3945190	0	833822
P08962	CD63	4	5932830	11476000	22215000	41731300	53679800	15896800	76426600	40082800	269898	204491	256839	1743420	2321390	176127	619145
P27701	CD82	2	381638	3375670	2352730	4680050	9214470	1554080	2766380	1230130	0	0	0	70989.6	163852	0	0
P21926	CD9	2	4018910	11098700	8380580	57668100	14662300	1887310	14581800	24923800	0	0	0	958375	562118	0	0
P32320	CDA	1	0	0	0	0	0	0	0	0	0	0	0	0	214133	43311.3	2650180
P60953	CDC42	7	3339230	7681530	13207900	29977100	5337870	2681890	4293870	4829770	0	0	0	0	395696	0	0
Q99459	CDC5L	1	0	0	0	0	26669300	0	3918010	22101700	0	0	0	0	24189200	0	8098480
Q9H5V8	CDCP1	1	0	0	0	0	0	0	322223	0	0	0	0	0	0	0	0
P12830	CDH1	6	0	0	17151400	3372600	5375610	0	8247120	0	14639900	5755060	7895200	10853800	437618	4520960	11194300
Q12864	CDH17	13	0	0	0	0	873016	0	0	972794	73946900	17356100	27176800	15924800	6789920	26307400	45916200
Q9BYE9	CDHR2	19	1037420	502217	2303130	1098800	2780190	13401000	999653	462232	56675900	29754900	88381800	148923000	3330750	77923800	37123800
Q9HBB8	CDHR5	10	700387	4671800	6474570	6303360	3644450	1650170	41072400	1250990	32588300	41868900	26255000	24867100	2383430	34064300	23518000
P13688	CEACAM1	5	10471600	46732500	46924800	15396700	19724800	56231600	81221500	36389600	365329	1349380	3003400	2529720	990788	3127200	4167470
Q6UY09	CEACAM20	1	0	0	0	0	179862	0	0	0	0	0	0	0	0	0	0
P06731	CEACAM5	8	43478200	156827000	236586000	116798000	188662000	87815900	606330000	214564000	49577600	78686600	89176400	164999000	47206700	28981400	658637000
P40199	CEACAM6	1	546376	1689930	1118090	1040260	4709250	1001630	11710800	3002110	0	2991090	1936870	0	754465	353657	3481450
Q14002	CEACAM7	3	110727000	313715000	379738000	349074000	73085100	245895000	407302000	367998000	4627280	12517000	5183850	25828800	1681370	1761620	15527300
P31997	CEACAM8	4	0	1069350	0	0	2153260	0	4898170	0	0	2269920	863791	0	1253320	434134	11814100
P19835	CEL	15	1627580	63404100	27779500	745462	537191	324254000	178463000	8985730	0	752202	1666780	285168	270463	8623350	6685330
P08217	CELA2A	13	117650000	84243800	1440480000	11954900	226557	196678000	23319300	6024310	206222000	93083400	4062630000	20282300	215176	543014000	13628400
P08218	CELA2B	2	0	0	0	0	0	216682	0	0	0	0	0	0	0	1881370	0
P09093	CELA3A	11	27881600000	8407030000	16897800000	1391780000	2063090	9993750000	1428180000	1113290000	431863000	170621000	345176000	369066000	663874	328847000	30225600
P08861	CELA3B	4	150249000	59320300	1341950000	17137900	214538	483345000	20726800	3539480	87500300	31844100	2010420000	17174200	238220	342740000	20343500
Q9UHN6	CEMIP2	2	0	0	0	0	273258	0	0	0	0	0	0	0	0	0	0
Q96H22	CENPN	1	0	0	0	0	0	0	3657700	1600120	0	0	0	0	0	0	0
O00748	CES2	10	0	0	0	0	975144	0	393972	630968	0	0	0	0	2822790	0	197379
Q96G28	CFAP36	1	0	0	0	0	0	0	0	0	0	0	0	0	55197.2	0	881147
P00751	CFB	17	0	0	0	0	12456400	0	0	524930	0	0	0	0	29596600	0	2374660
P00746	CFD	5	0	0	0	0	231539	0	0	4409010	0	0	0	0	227696	0	0
P08603	CFH	32	0	0	0	0	19420300	0	1582150	2578120	0	0	0	0	11016200	0	948358
Q03591	CFHR1	1	0	0	0	0	740056	0	0	0	0	0	0	0	1114400	0	0
P36980	CFHR2	4	0	0	0	0	170240	0	0	0	0	0	0	0	3271380	0	0
Q9BXR6	CFHR5	3	0	0	0	0	222548	0	0	0	0	0	0	0	0	0	0
P05156	CFI	10	0	0	0	0	3227560	0	0	0	0	0	0	0	1525000	0	0
P23528	CFL1	6	3058760	4990940	5397990	12933300	10833900	5110350	9828200	10666100	0	75089.9	125483	0	1108040	0	767008
P27918	CFP	4	0	0	0	0	0	0	0	0	0	0	0	0	493783	0	123729
P13569	CFTR	5	0	630125	345732	329143	72324.4	231930	323073	461211	0	0	0	0	0	0	0
P36222	CHI3L1	7	0	0	0	0	70949.3	0	0	883717	0	0	0	0	4268800	0	8732540
Q13231	CHIT1	7	0	0	0	0	0	0	0	0	0	0	0	0	630144	94204.8	11594100
O43633	CHMP2A	1	0	178254	414158	0	304887	213258	736688	398005	0	0	0	0	0	0	0
Q9UQN3	CHMP2B	2	0	429529	1492080	3726560	0	0	0	0	0	0	0	0	0	0	0
Q9Y3E7	CHMP3	2	0	368012	395223	774328	241283	0	0	0	0	0	0	0	0	0	0
Q9BY43	CHMP4A	2	0	0	0	531921	0	0	0	0	0	0	0	0	0	0	0
Q9H444	CHMP4B	5	2632450	3205420	5467420	13031600	1096250	1204340	1490510	760801	0	0	0	0	0	0	0
Q96CF2	CHMP4C	2	0	0	0	357689	0	0	0	0	0	0	0	0	0	0	0
Q99653	CHP1	4	2370910	733004	282004	301685	364312	1555410	1553850	0	0	0	0	0	139642	0	0
O43745	CHP2	2	0	870677	0	0	0	1325420	1985530	0	0	0	0	0	0	0	0
Q9GZS9;Q9GZX3	CHST5	1	0	0	0	0	428263	0	210639	0	0	0	0	0	0	0	0
Q99828	CIB1	6	1492890	6911820	6186950	11286600	624438	1461670	1261480	425478	0	0	0	0	0	0	0
P12277	CKB	5	831281	856673	715483	2932860	327194	174758	1835310	920543	844641	0	0	4653970	60362	0	192320
P06732	CKM	1	374800	831874	0	238193	0	0	2848740	3155990	0	0	0	0	0	0	0
P12532	CKMT1B	8	2984100	7155010	3408630	1224380	1313850	16830900	2943680	7786270	19145800	9544910	2517100	13518000	6200710	9988740	51480400
A8K7I4	CLCA1	18	12719200	29091100	48702100	3768050	178109000	62530800	110342000	64145800	86340500	116127000	287385000	28658900	73243000	162206000	233618000
Q14CN2	CLCA4	14	9786520	10389500	3044310	68320600	15335300	2469310	27120100	11227300	19058900	15536600	2952230	106834000	14467000	5470150	81914800
P56746	CLDN15	1	0	1501660	693274	1293320	1224630	1796400	0	0	0	0	0	0	0	0	0
O15551	CLDN3	3	2244240	2617920	2367520	13207300	1229600	2533260	2598250	1470470	0	0	0	703637	0	0	0
O95471	CLDN7	1	0	0	0	0	0	129280	525925	0	0	0	0	0	0	0	0
Q9Y240	CLEC11A	3	0	0	0	0	0	0	0	299426	0	0	0	0	0	0	0
P05452	CLEC3B	6	0	0	0	0	0	0	0	972328	0	0	0	0	1862020	0	117589
Q8N1N0	CLEC4F	1	0	0	0	0	0	0	0	446221	0	0	0	0	0	0	1585450
Q9NY25	CLEC5A	2	0	0	0	0	0	0	0	0	0	0	0	0	137696	0	0
O00299	CLIC1	6	673629	1486570	1283180	2951110	5794000	1130560	3461570	2263960	579014	0	0	990576	737443	0	762893
Q14677	CLINT1	1	0	0	0	0	38553.8	0	0	0	0	0	0	0	0	0	0
P04118	CLPS	5	11914900	75906400	757206000	2421580	0	1795180000	175437000	125225000	0	33392900	10663000	10931500	0	72345200	42638900
O76031	CLPX	1	0	0	0	0	415822	0	0	0	0	0	0	0	0	0	0
Q8NCR9	CLRN3	2	12321700	42694200	44664800	36625600	13364800	16420000	5581620	5521670	0	675955	0	0	229950	0	0
Q00610	CLTC	27	0	0	0	154539	2267080	0	1673930	490772	0	0	0	0	271287	0	0
P10909	CLU	5	0	0	0	0	10614800	0	505056	2464730	0	0	0	0	894428	0	0
Q96DG6	CMBL	3	0	169116	328593	451462	1087060	292552	195627	295852	0	0	0	462668	331344	0	0
P30085	CMPK1	2	0	0	0	0	120456	0	0	0	0	0	0	0	0	0	0
Q96KP4	CNDP2	6	0	207599	0	184533	1273670	211917	241055	0	0	0	0	0	179448	0	931765
P09543	CNP	7	0	960568	1233320	3421770	1342260	456494	1394060	340382	0	0	0	0	319487	0	882190
P02452	COL1A1	11	0	0	0	0	0	0	0	36710000	0	0	0	0	197819	0	0
P08123	COL1A2	8	0	0	0	0	0	0	0	8441010	0	0	0	0	0	0	0
P02461	COL3A1	4	0	0	0	0	0	0	0	41132900	0	0	0	0	457495	0	0
P02462	COL4A1	4	0	0	0	0	0	0	0	530623	0	1789950	0	0	0	269237	0
P08572	COL4A2	2	0	0	0	0	0	0	0	557374	0	0	0	0	0	0	0
P20908	COL5A1	2	0	0	0	0	0	0	0	431109	0	0	0	0	0	0	0
P05997	COL5A2	2	0	0	0	0	0	0	0	960063	0	0	0	0	0	0	0
P12109	COL6A1	15	0	0	0	0	98855.9	0	0	11595400	0	0	0	0	0	0	0
P12110	COL6A2	10	0	0	0	0	0	0	1460150	11909400	0	0	0	0	0	0	0
P12111	COL6A3	54	0	0	0	0	120216	0	0	8647130	0	0	0	0	268823	0	0
P49747	COMP	3	0	0	0	0	0	0	0	0	0	0	0	0	76240.4	0	0
P53621	COPA	17	0	0	0	0	516712	0	664832	0	0	0	0	0	97681.1	0	0
P53618	COPB1	7	0	2086310	0	0	645788	0	284309	172786	0	0	0	0	0	0	0
P35606	COPB2	8	0	0	0	0	1985000	0	265007	633647	0	153151	0	0	322071	0	618929
Q9Y678	COPG1	7	0	0	0	0	504344	0	220603	0	0	0	0	0	0	0	0
P61923	COPZ1	1	0	0	0	0	512069	0	0	0	0	0	0	0	0	0	0
P31146	CORO1A	6	0	0	0	0	11860500	0	6667170	0	0	0	0	0	2417430	0	3897390
Q9BR76	CORO1B	3	0	0	0	148720	288817	0	0	132984	0	0	0	0	0	0	0
Q9ULV4	CORO1C	1	0	0	0	0	243687	0	0	123381	0	0	0	0	0	0	0
P57737	CORO7	1	0	0	0	0	303917	0	0	0	0	0	0	0	0	0	0
Q14019	COTL1	3	0	0	0	0	757751	0	0	0	0	0	0	0	1551900	0	0
P10606	COX5B	1	0	0	0	0	718491	0	417159	0	0	0	0	0	0	0	0
P00450	CP	27	0	0	0	0	28738000	365133	10072600	4220870	2538170	596214	757063	1065230	60198800	2952500	40324600
P15085	CPA1	10	70412600	143538000	40877000	2792600	0	577302000	44477500	18922200	62750700	401808000	16337300	12646000	1010010	388289000	82413400
P48052	CPA2	6	22334300	40771800	70326400	742963	0	101763000	3088080	1352650	2731480	2926320	498050	0	428685	12163100	707101
Q8WXQ8	CPA5	1	0	0	0	0	0	260477	0	0	0	1199030	0	0	0	1347870	0
P15086	CPB1	17	98875500	218739000	890566000	12068000	153623	337936000	114605000	17019600	1635110000	1791120000	6940640000	23287100	998782	1342480000	105518000
Q96IY4	CPB2	2	0	0	0	0	300901	0	0	0	0	0	0	0	67718.7	0	0
P16870	CPE	2	0	0	0	0	0	0	0	0	0	0	0	0	402187	0	0
P14384	CPM	9	990764	763112	1622250	4682780	742754	442851	791569	1061490	0	0	271995	1815730	424068	0	772145
P15169	CPN1	3	0	0	0	0	163505	0	0	0	0	0	0	0	300012	0	0
P22792	CPN2	2	0	0	0	0	797301	0	0	0	0	0	0	0	401161	0	0
Q99829	CPNE1	4	0	0	0	0	411726	0	151171	0	0	0	0	0	409364	0	577091
Q96FN4	CPNE2	2	0	0	167198	110892	150818	148156	103496	0	0	0	0	0	0	0	0
O75131	CPNE3	11	352501	596014	839168	992893	2207070	1271470	2839450	633539	0	400492	414007	0	428071	378254	1277080
Q86YQ8	CPNE8	4	0	108648	274064	483175	81313.1	94686.6	682038	357970	0	0	0	0	0	0	0
Q8IVL8	CPO	4	336028	466842	324549	0	220587	1369060	177926	0	0	0	0	305786	118176	0	378275
P36551	CPOX	5	0	447802	139875	0	0	979711	304310	360881	0	127944	0	0	208517	556977	0
Q9BRF8	CPPED1	3	0	0	0	0	570820	0	296947	0	0	0	0	0	815602	0	2834940
Q9Y646	CPQ	4	0	314946	0	0	0	150229	0	279855	21073600	9669540	4555890	16926200	307328	4992110	7270450
P31327	CPS1	10	0	0	0	0	998269	175258	735001	940962	933512	175399	353913	0	580188	422828	939461
P50416	CPT1A	3	0	0	0	0	231597	0	466816	0	0	0	0	0	0	0	0
P23786	CPT2	4	0	0	0	0	505216	0	0	0	0	0	0	0	116337	0	0
Q9H3G5	CPVL	1	0	0	0	0	0	0	0	0	0	0	0	0	185385	0	0
P17927	CR1	17	0	0	0	0	1475800	0	0	0	0	0	0	0	1103390	0	0
Q9BUF7	CRB3	2	627387	1876250	3292480	4421740	480342	309605	168851	615071	0	0	0	0	0	0	0
P54108	CRISP3	2	0	0	0	0	0	0	0	0	0	0	0	0	0	0	3025100
P46108	CRK	6	0	0	448191	1262900	0	0	0	0	0	0	0	0	0	0	0
P46109	CRKL	4	0	0	203588	653288	67060.8	0	0	0	0	0	0	0	0	0	0
Q9UBG3	CRNN	3	0	0	0	0	0	0	0	0	0	778030	184544	7304160	735650	417190	0
P02741	CRP	4	0	0	0	0	7327080	0	1337550	2769470	0	0	0	0	28817600	136965	430806
Q9Y2S2	CRYL1	3	0	0	0	0	461913	161186	0	0	0	0	0	0	54925.2	0	0
Q08257	CRYZ	3	0	0	0	0	740096	0	0	0	0	0	0	0	114250	0	0
P41240	CSK	2	0	0	0	0	176768	0	1397570	0	0	0	0	0	0	0	0
P48729	CSNK1A1	5	0	256692	361139	635553	627680	235878	722186	522161	0	0	0	0	0	0	0
Q9HCP0	CSNK1G1	2	0	0	122944	220056	0	0	0	0	0	0	0	0	0	0	0
P78368;Q9Y6M4	CSNK1G2	2	0	180028	456579	372389	0	0	0	219005	0	0	0	0	0	0	0
P21291	CSRP1	2	0	0	0	315320	750118	0	0	0	0	0	0	0	0	0	0
P50461	CSRP3	2	0	125246	0	0	0	0	0	1683410	0	0	0	0	0	0	0
P01037	CST1	3	0	0	0	0	578314	0	0	0	0	0	0	0	4719080	858008	1066410
P09228	CST2	1	0	0	0	0	0	0	0	0	0	0	0	0	263211	0	0
P01034	CST3	3	0	0	0	263710	1911750	0	290266	26719500	0	0	0	3273200	5605000	0	1659660
O76096	CST7	1	0	0	0	0	515293	0	0	0	0	0	0	0	258821	0	0
P01040	CSTA	2	0	1329010	0	0	0	1608870	0	646321	0	6665680	2615760	0	1974160	3451150	1818220
P04080	CSTB	3	0	508118	449369	467000	625722	624945	3732530	1210650	0	1053190	721628	0	2479190	689830	9863230
Q01459	CTBS	5	0	0	0	0	0	0	0	79593.1	2555590	2203250	2405650	4327630	953591	1542130	6218470
Q9GZU7	CTDSP1	1	0	0	0	0	0	0	0	59901.6	0	0	0	0	0	0	0
Q96CG8	CTHRC1	1	0	0	0	0	0	0	0	635006	0	0	0	0	0	0	0
P35221	CTNNA1	2	0	0	0	0	0	0	0	0	0	61994	0	9316700	813646	380223	401584
O60716	CTNND1	2	0	0	0	0	107629	0	535323	0	0	0	0	0	0	0	0
Q6GPI1	CTRB2	4	10569100	25672500	25839000	1702400	0	174202000	9330460	15282000	0	5883670	9089950	0	0	63783500	8833970
Q99895	CTRC	14	7919240000	2718110000	14499600000	290643000	3099030	4594440000	381244000	199376000	239484000	53800500	331486000	94941700	460695	210641000	9626290
P40313	CTRL	2	0	0	0	0	0	0	575874	0	0	0	0	0	0	1161790	345722
P10619	CTSA	1	0	0	0	0	289453	0	0	0	0	0	0	0	204970	158489	553472
P07858	CTSB	5	0	0	0	0	432503	0	136471	1888030	1594860	2970760	1372870	1081030	2370060	2633190	4520460
P53634	CTSC	3	0	0	0	0	0	0	391960	0	0	184180	260358	0	1369010	358654	2116970
P07339	CTSD	7	1069570	810101	555577	0	1662200	6855230	3809140	1909780	0	0	478591	0	14168700	3187010	15564100
P14091	CTSE	1	0	0	0	0	85779.6	0	0	0	0	0	0	0	2326090	91562.7	556847
P08311	CTSG	6	723438	900680	446180	272142	19897300	2176460	136553000	2328550	0	0	0	0	1514190	260586	1214360
P09668	CTSH	4	0	0	0	0	195871	0	0	0	2037230	4130040	3139590	1860950	592778	1445610	6624930
P07711	CTSL	1	0	0	0	0	0	0	216285	797819	0	0	0	0	325672	589674	1670760
P25774	CTSS	5	0	126572	231112	0	129593	29910.7	592334	634824	5001150	1318420	2683690	4561910	1650440	1109270	16418400
Q9UBR2	CTSZ	5	0	0	0	0	1329480	0	0	301335	404669	113320	487852	0	795261	283933	1504320
O60494	CUBN	16	0	1217680	4159150	0	0	10571500	0	0	0	2038060	4860340	3792810	0	5153210	700513
Q9NTM9	CUTC	1	0	0	0	0	0	0	0	0	0	0	0	0	140912	0	1036910
Q86UP6	CUZD1	9	4190860	39228800	61729600	2375170	207735	218969000	9348990	25985800	44899900	8203010	9463900	14846000	0	8159720	0
P78310	CXADR	6	0	85603900	54341100	27866900	38700800	68835400	39686100	0	155668000	131349000	171346000	374310000	16183200	110100000	83459400
P25024	CXCR1	3	0	0	0	0	804047	0	165466	0	0	0	0	0	0	0	0
P25025	CXCR2	1	0	0	0	0	481512	0	0	0	0	0	0	0	0	0	0
P00167	CYB5A	4	0	0	0	0	0	0	0	0	0	171979	0	547428	975810	0	3121510
O43169	CYB5B	3	0	0	0	0	692792	0	516577	0	0	0	0	0	133527	0	1007250
P00387	CYB5R3	1	0	0	0	0	619572	0	0	0	0	0	0	0	0	0	0
P13498	CYBA	2	0	0	0	0	2205080	0	843308	0	0	0	0	0	0	0	0
P04839	CYBB	6	0	0	0	0	4081890	0	5770250	0	0	0	0	0	65025.3	0	0
Q53TN4	CYBRD1	5	658185	2881990	881250	1293390	3014750	377697	0	598362	0	0	0	0	162068	0	0
P99999	CYCS	4	0	673456	28473.5	54740.7	0	92792.4	539667	0	1734530	15626200	0	0	346496	284753	51317400
Q7L576	CYFIP1	10	0	0	786216	651055	915631	43839.7	928716	376199	0	0	0	0	0	0	0
Q96F07	CYFIP2	3	0	0	0	0	274522	0	0	0	0	0	0	0	0	0	0
Q08477	CYP4F3	5	0	0	0	0	436180	0	890254	0	0	0	0	0	0	0	0
Q9NUQ9	CYRIB	2	0	0	0	0	553225	0	0	0	0	0	0	0	0	0	0
Q9H1C7	CYSTM1	1	1655430	3130950	3493990	5251090	2244860	1764920	3565910	5985270	0	0	0	0	1157910	0	0
O75553	DAB1	1	0	0	0	0	28658.3	0	0	0	0	0	0	0	0	0	0
P61803	DAD1	1	0	0	0	0	0	0	489501	0	0	0	0	0	0	0	0
P14868	DARS1	3	0	0	0	0	300991	0	0	109316	0	0	0	0	0	0	0
P07108	DBI	3	0	0	424130	1145090	0	0	0	0	0	0	171093	1261490	3079190	0	708560
P81605	DCD	1	0	4595140	603706	2061800	1541380	4031440	188419	1997460	0	431392	269807	0	0	842632	457550
P07585	DCN	5	0	0	0	0	0	0	0	30389900	0	0	0	0	0	0	0
Q7Z4W1	DCXR	2	0	0	0	0	481845	0	0	0	0	0	0	0	0	0	0
O94760	DDAH1	4	68738.9	44098.9	70066.1	174966	74611.7	0	0	0	0	0	0	1445840	178611	0	2008150
Q16531	DDB1	11	0	0	0	0	214267	0	0	0	0	0	0	0	762603	0	586443
P20711	DDC	7	0	0	0	0	739648	116052	1377880	1038590	0	82103.1	0	0	82232.3	186428	457084
P39656	DDOST	3	0	428124	0	0	202292	0	547027	0	0	0	0	0	0	0	256753
P30046	DDT	2	0	0	0	0	0	0	0	0	0	0	0	0	3377200	0	2681580
Q92499	DDX1	2	0	0	0	0	107723	0	0	0	0	0	0	0	0	0	0
O00148	DDX39A	1	0	0	0	0	176033	0	0	0	0	0	0	0	0	0	0
Q13838	DDX39B	3	0	0	0	0	921761	0	566562	497604	0	0	0	0	104876	0	0
O00571	DDX3X	4	0	155812	359030	270178	253352	141532	619521	0	0	0	0	0	19312.2	0	0
Q16698	DECR1	11	0	0	0	0	1177570	0	0	0	0	0	0	0	4055720	0	4068820
P59666	DEFA3	3	0	55888700	79336700	5876000	305477000	15966100	591270000	13421800	0	1331800	827519	0	50904600	448293	8794330
Q01523	DEFA5	1	11254100	36661100	40367300	12708800	52597500	162499000	139866000	154178000	0	1296330	1152380	0	6004200	8436110	2469430
Q9Y315	DERA	3	0	0	0	0	283780	0	0	0	0	0	0	0	0	0	0
Q6UWP2	DHRS11	7	0	1405340	598109	0	408777	1384240	414684	6698880	1337320	2145380	621315	3690020	2772630	2908750	8853170
Q9Y394	DHRS7	4	0	0	0	0	3647030	0	329633	0	0	0	0	0	68403.5	0	0
Q9BPW9	DHRS9	4	0	0	0	0	830972	0	3464520	678109	0	0	0	0	0	0	0
Q08211	DHX9	4	0	0	0	0	563174	0	776008	0	0	0	0	0	0	0	0
O60610	DIAPH1	1	0	0	0	0	311685	0	0	0	0	0	0	0	0	0	0
Q9P265	DIP2B	3	0	0	0	697786	245503	0	0	164337	0	0	0	0	0	0	0
P10515	DLAT	1	0	0	0	0	851023	0	399292	0	0	0	0	0	111544	0	218038
P09622	DLD	9	0	300746	0	0	2376890	2630780	4828600	1556460	7217020	10210000	1547330	8968000	746349	6399120	4842730
P36957	DLST	4	0	0	0	0	198404	0	0	0	0	653238	0	0	842896	965965	1247390
Q9UGM3	DMBT1	11	135507000	126814000	238214000	17382500	70723000	392740000	494364000	354792000	50434200	54504100	50355600	4927950	22513600	57461800	88946200
P31689	DNAJA1	3	0	0	0	571559	182683	0	0	0	0	0	0	0	0	0	0
O60884	DNAJA2	1	0	0	114676	118236	230372	0	93405.8	0	0	0	0	0	0	0	0
Q9UBS4	DNAJB11	2	0	0	0	0	372431	0	0	0	0	0	0	0	0	0	0
O75165	DNAJC13	4	0	0	0	0	124046	0	0	0	0	0	0	0	0	0	0
Q9H3Z4	DNAJC5	3	0	430366	535406	980251	490010	204467	869749	293710	0	0	0	0	0	0	0
P24855	DNASE1	2	0	0	0	0	0	0	0	0	0	2735200	5517380	0	1935030	9485940	18886500
O00115	DNASE2	4	0	0	0	0	0	0	0	0	6998780	1778050	1670410	2443250	184465	843581	819376
P50570	DNM2	6	0	0	0	0	3538800	0	0	211375	0	0	0	0	248623	0	1272450
Q9ULA0	DNPEP	4	0	951851	0	168564	1165180	0	612376	767263	0	551831	0	0	365846	269092	643125
Q9Y3R5	DOP1B	2	0	0	0	0	130377	0	281398	173885	0	0	0	0	0	0	0
P16444	DPEP1	10	44202100	143438000	32510800	19350600	43686300	185922000	25529500	3198200	16033100	23810900	3322780	37286300	6162590	4844240	14994000
Q9NY33	DPP3	9	0	0	0	0	238780	0	0	0	0	0	0	556989	1148450	98424.1	1034710
P27487	DPP4	24	9357600	28030600	8816860	15235200	6151220	6399290	5207000	1447370	282374000	285367000	170627000	15371500	15265400	125174000	125280000
Q9UHL4	DPP7	10	0	0	0	0	0	0	0	0	3506500	3574900	856407	1603430	727883	1190060	4384350
Q12882	DPYD	3	0	0	0	0	0	0	0	0	0	0	0	0	440829	0	0
Q16555	DPYSL2	2	0	0	0	0	367640	0	0	0	0	0	0	0	0	0	0
Q08554	DSC1	5	0	960924	0	0	0	86249.7	0	0	0	0	0	0	258168	126128	0
Q02487	DSC2	5	0	0	0	0	0	0	0	0	0	0	305794	324676	236013	197983	1283620
Q02413	DSG1	6	929036	3266130	0	1383790	211944	943086	0	630748	0	443779	0	0	1219910	355621	0
Q14126	DSG2	9	0	0	0	0	0	0	0	0	0	0	0	691345	1066850	0	2697270
P15924	DSP	24	1991270	3628150	0	431100	536897	1088320	893181	1604260	1724360	595087	0	0	992742	428205	172002
P60981	DSTN	3	0	408196	0	1427390	749356	195218	1064680	1045710	0	0	0	0	0	0	0
Q8TEA8	DTD1	1	0	0	0	0	0	0	0	0	0	0	0	0	0	0	1578010
Q9NRD8	DUOX2	23	0	78817.6	0	0	3580620	0	7864580	178516	0	0	0	0	64951.3	0	0
Q1HG44	DUOXA2	2	0	0	0	75279	6269270	0	9166050	0	0	0	0	0	80327.1	0	0
P33316	DUT	1	0	0	0	0	0	0	0	0	0	0	0	0	0	0	492755
Q14204	DYNC1H1	20	0	0	0	0	490436	0	550719	0	0	0	0	0	0	0	0
P63167;Q96FJ2	DYNLL1	1	0	0	0	0	160721	0	224930	0	0	0	0	0	0	0	0
O75923	DYSF	17	0	0	0	0	1789900	0	1097490	0	0	0	0	0	216619	0	313808
Q15125	EBP	1	0	393296	0	0	407644	279284	1518770	464527	0	0	0	0	0	0	0
Q13011	ECH1	6	0	0	0	0	1012600	0	0	0	0	0	0	0	1300080	0	4911390
P30084	ECHS1	3	0	0	0	0	217080	0	0	0	0	0	0	0	300140	0	571621
P42126	ECI1	4	0	0	0	0	0	0	0	0	0	0	0	0	1744600	0	1113690
Q16610	ECM1	7	0	344415	0	0	279707	99000.4	0	3004510	0	0	0	0	413162	31025	0
O43854	EDIL3	3	0	971624	1559210	1919020	0	0	0	1284220	0	0	0	0	0	0	0
P26641	EEF1G	6	0	0	0	0	7942840	0	1627530	912669	0	0	0	0	1745260	0	1139450
P13639	EEF2	17	422452	434740	370658	647189	3187730	413493	3004370	1007290	0	0	0	0	940920	107142	1940390
Q12805	EFEMP1	6	0	0	0	0	520684	0	0	441723	0	0	0	0	1806860	0	0
Q96C19	EFHD2	5	0	0	0	330630	192503	0	0	0	0	0	0	0	2924680	0	2199830
Q14156	EFR3A	3	0	0	0	0	165112	0	0	0	0	0	0	0	0	0	0
Q9H4M9	EHD1	13	814868	1270420	1021060	2398240	3651560	524012	2123830	1445690	0	0	0	0	3674180	0	0
Q9H223	EHD4	15	1887350	3263360	3474260	5884960	4584150	1989860	4246370	3754900	0	0	0	0	596709	0	0
O60739;P41567	EIF1B	1	0	0	0	0	148166	0	0	0	0	0	0	0	0	0	0
P05198	EIF2S1	1	0	0	0	0	550032	0	0	0	0	0	0	0	0	0	0
P41091	EIF2S3	2	0	0	0	0	906583	0	0	0	0	0	0	0	32413.1	0	0
P55884	EIF3B	5	0	0	0	0	770814	0	0	0	0	0	0	0	0	0	0
B5ME19;Q99613	EIF3CL	3	0	0	0	0	159945	0	0	0	0	0	0	0	0	0	0
O15371	EIF3D	2	0	0	0	0	167204	0	54620.1	0	0	0	0	0	0	0	0
Q13347	EIF3I	2	0	0	0	0	277156	0	0	0	0	0	0	0	0	0	0
Q9Y262	EIF3L	1	0	0	0	0	202337	0	0	0	0	0	0	0	0	0	0
P60842	EIF4A1	7	0	321725	639373	343334	3089620	323297	1629040	843547	0	0	86282.3	0	249181	0	0
P63241;Q6IS14;Q9GZV4	EIF5A	2	0	207655	248460	702208	505446	422275	404419	516438	0	0	0	0	0	0	0
P56537	EIF6	2	0	0	0	0	854251	0	0	0	0	0	0	0	634320	0	5992450
P08246	ELANE	5	0	2121560	1433750	0	36224300	3389480	61019900	2030550	0	0	0	0	6862750	526803	2254510
Q9Y6C2	EMILIN1	1	0	0	0	0	0	0	0	2394990	0	0	0	0	0	0	0
O95834	EML2	6	0	0	0	0	209444	0	0	0	0	0	0	0	625163	0	373928
Q9HC35	EML4	3	0	0	0	0	220166	0	0	128238	0	0	0	0	0	0	0
P06733	ENO1	9	0	769806	694400	1342440	7035380	416433	1451010	789587	0	167908	0	16436200	31406000	0	42801300
Q9UHY7	ENOPH1	4	0	0	0	0	0	0	0	0	0	0	0	0	235015	0	0
Q07075	ENPEP	23	2626330	29367600	4361160	588599	6212480	11295000	4375460	642128	6651550	4174180	2778020	1296820	2332770	12268200	4149500
Q13822	ENPP2	2	0	0	0	0	0	0	0	0	0	0	0	0	56094.4	0	333541
O14638	ENPP3	16	918899	5648260	3641570	1547560	3150540	5479850	2501010	588707	5893210	3838670	3172940	1564210	329839	4675990	3394300
Q9Y6X5	ENPP4	4	0	0	259220	0	482715	615576	1767030	3282440	2678620	1240330	2089190	2406780	235462	1181670	1901300
Q6UWV6	ENPP7	12	19089600	13413900	175020000	2411780	211181	25036500	5233110	2036160	4910590	4725040	32089700	5043280	713576	39181100	30588600
P49961	ENTPD1	3	0	0	0	0	537456	0	529402	0	0	0	0	0	0	0	0
Q5MY95	ENTPD8	4	621391	5687400	2915920	7431740	1590930	1673660	2325660	3115950	0	390673	191131	0	228775	707610	1200740
P16452	EPB42	1	0	0	0	0	39885.7	0	0	0	0	0	0	0	0	0	0
P16422	EPCAM	7	0	383334	400822	1046230	3639000	452985	18926500	4104880	0	0	0	844828	321675	0	3884060
Q9UM22	EPDR1	4	0	649435	0	0	0	218222	0	0	1196740	1805620	1080650	1959180	422467	2126510	1202380
P29317	EPHA2	2	0	0	0	0	178629	0	0	0	0	0	0	0	0	0	0
P07099	EPHX1	9	0	308849	375679	0	2990810	684153	2022900	211305	0	0	0	0	84204.7	0	0
P34913	EPHX2	4	0	0	0	0	215929	0	0	0	0	0	0	0	795660	0	0
Q9Y6I3	EPN1	2	0	0	0	138613	62811	0	0	0	0	0	0	0	0	0	0
P07814	EPRS1	1	0	0	0	0	302731	0	0	0	0	0	0	0	0	0	0
Q12929	EPS8	24	6275720	20909600	28532600	56977100	3656090	6549610	5855840	12585100	0	0	0	1499400	164312	0	235490
Q8TE68	EPS8L1	15	0	981650	1966060	1983100	712683	260509	839013	848826	0	0	0	0	0	0	0
Q9H6S3	EPS8L2	22	4548870	14006000	18757700	55835300	5992980	4878090	3273010	8586520	0	0	0	1561890	362662	0	0
Q8TE67	EPS8L3	21	9182660	28051000	42401700	67739400	7995370	11469200	9572700	15037100	0	104304	197446	1706700	437870	0	0
P11678	EPX	21	2218100	687265	247144	0	324775	728772	187828000	6659760	428186	0	0	0	0	37758.2	2608670
Q9NZ08	ERAP1	8	0	0	0	0	1063460	0	484969	67022.4	258203	0	0	681073	211829	0	586256
Q6P179	ERAP2	8	0	0	0	0	1648120	0	0	0	0	0	0	0	199940	0	777880
O94905	ERLIN2	3	207233	0	0	0	557554	0	930776	0	0	0	0	0	0	0	0
Q96HE7	ERO1A	6	0	0	0	0	778498	0	559838	0	0	0	0	0	185913	0	0
Q9BS26	ERP44	2	0	0	0	0	112672	0	0	0	0	0	0	0	280107	0	533101
P10768	ESD	5	0	0	0	234740	580780	0	0	0	0	0	0	0	1227440	0	1778430
P62495	ETF1	3	0	0	0	0	326143	0	0	0	0	0	0	0	0	0	0
P13804	ETFA	6	0	0	0	0	584043	0	0	0	0	0	0	0	551649	0	665111
P38117	ETFB	3	0	0	0	0	0	0	0	0	0	0	0	0	433857	0	877177
Q16134	ETFDH	5	0	0	0	0	877930	0	0	0	0	0	0	0	0	0	0
O95571	ETHE1	4	0	0	0	563107	1784870	0	0	0	0	0	0	0	946617	0	0
Q86UK5	EVC2	1	0	276120	0	0	0	361936	6862490	0	0	0	0	0	0	0	0
P15311	EZR	18	8752330	18526100	37078900	62366800	22241400	14433200	30168000	34041400	0	0	0	2174310	1115970	237846	2176580
P00742	F10	5	0	0	0	0	597305	0	0	418797	0	0	0	0	289295	0	0
Q9Y624	F11R	3	0	121790	0	0	1862140	171470	1895260	297373	0	0	0	0	4103020	1288460	3696580
P00748	F12	2	0	0	0	0	0	0	0	0	0	0	0	0	54691.6	0	0
P00488	F13A1	3	0	0	0	0	400227	0	0	0	0	0	0	0	63131.1	0	0
P05160	F13B	3	0	0	0	0	123586	0	0	0	0	0	0	0	335128	0	0
P00734	F2	12	0	0	0	0	4208170	0	0	3018820	0	0	0	0	3337840	0	0
P13726	F3	2	0	0	0	0	138247	0	0	0	0	0	0	0	0	0	0
P12259	F5	8	0	0	0	0	795234	0	0	0	0	0	0	0	0	0	0
P00740	F9	8	0	0	0	0	722905	0	0	0	0	0	0	0	137552	0	0
P07148	FABP1	3	7526050	19253800	26846200	43173900	3999610	5529080	5938550	11410700	12428600	4304400	8556810	28507000	339514000	4535110	28361200
P12104	FABP2	3	0	1835020	1206400	0	3510250	3533790	2842540	1018460	0	0	0	0	14166200	0	1233940
P05413	FABP3	3	0	0	0	0	1720050	58640.2	161113	436656	0	0	0	0	0	0	0
Q01469	FABP5	2	0	234670	564700	671190	332734	570966	0	708118	0	62487.3	0	963790	641880	128186	10959200
P51161	FABP6	4	3249420	8074170	4483900	0	5475510	3143870	1801900	164059	1146890	3352880	2544040	0	383966000	14380100	3878860
P16930	FAH	9	0	0	0	0	585155	80373.8	0	115192	203750	731903	139962	0	2516420	1165160	10612200
Q6P587	FAHD1	4	0	0	0	0	0	0	0	0	1921860	4597570	1707810	3933190	243141	1760880	4227120
Q8WW52	FAM151A	6	401533	4870710	390765	433549	2280240	959583	212231	0	4081840	628192	612579	0	283068	1336970	1351690
P58499	FAM3B	2	0	0	0	0	563688	0	0	0	0	0	0	0	0	0	0
Q92520	FAM3C	2	0	0	0	0	0	0	0	0	0	0	0	546055	247540	0	0
Q96BQ1	FAM3D	4	0	0	0	0	598530	0	496426	74947.6	0	0	0	461197	602550	0	573663
Q9NSD9	FARSB	2	0	0	0	0	94386.7	0	0	0	0	0	0	0	0	0	0
P49327	FASN	17	0	0	0	0	683621	0	315731	0	0	0	0	0	0	0	0
P23142	FBLN1	11	0	0	0	0	737159	0	2974260	8068140	0	0	0	0	894843	0	0
Q9UBX5	FBLN5	2	0	0	0	0	0	0	0	3690450	0	0	0	0	155232	0	0
P35555	FBN1	17	0	810109	0	0	0	0	0	3443190	2015130	8077380	0	1154980	738943	259066	2256980
P35556	FBN2	2	0	0	0	0	0	0	0	322492	0	0	0	0	0	0	0
P09467	FBP1	5	0	210279	0	0	527585	0	346824	0	0	0	0	518356	3301100	0	8553660
O00757	FBP2	1	0	328976	0	0	0	0	690953	0	0	0	0	0	3512000	0	10464500
Q9NRD1	FBXO6	1	0	0	0	0	184649	0	0	0	0	0	0	0	0	87883.1	0
Q9Y3I1	FBXO7	2	0	0	0	0	318521	0	0	0	0	0	0	0	0	0	0
P24071	FCAR	2	0	0	0	0	5079990	0	4303000	0	0	0	0	0	679587	0	0
Q9Y6R7	FCGBP	57	12520200	41146200	59277900	33626700	155624000	45770600	36283300	722627000	196467000	332775000	872492000	541584000	162800000	533086000	57062700
P12314	FCGR1A	4	0	0	0	0	1259270	0	0	0	0	0	0	0	0	0	0
P12318	FCGR2A	2	0	0	0	0	405142	0	0	0	0	0	0	0	0	0	0
P08637	FCGR3A	2	0	0	0	0	142296	0	0	0	0	0	0	0	173085	0	0
O00602	FCN1	2	0	0	0	0	1039170	0	7873930	0	0	0	0	0	211024	0	678573
O75636	FCN3	5	0	0	0	0	4600150	0	7196780	0	0	0	0	0	310587	0	991018
P14324	FDPS	4	0	0	0	0	1042410	0	0	0	0	0	0	4383920	1696330	0	2174330
Q2WGJ9	FER1L6	10	0	0	0	1067200	194681	0	246042	978020	0	0	0	0	0	0	0
Q9BQL6	FERMT1	3	0	0	142809	345624	160573	0	0	0	0	0	0	0	0	0	0
Q86UX7	FERMT3	11	0	0	0	360617	2080760	93024.1	1504980	0	0	0	0	0	1786660	0	0
Q9UGM5	FETUB	2	0	0	0	0	695849	0	0	0	0	0	0	0	91460.1	0	0
Q5NUL3	FFAR4	2	0	0	1717330	2388640	666237	0	2194400	4017040	0	0	0	0	0	0	0
P02671	FGA	12	0	0	0	778115	25826600	0	2433340	0	0	0	0	0	177407000	212023	4949960
P02675	FGB	15	157985000	0	0	0	63891900	205080	10314000	606685	0	0	0	0	227657000	347616	2708500
P02679	FGG	14	0	0	0	0	100854000	162905	11824800	317044	3055950	0	0	0	213365000	489375	12641900
Q08830	FGL1	2	0	0	0	0	277988	0	0	0	0	0	0	0	302458	0	0
P09769	FGR	3	0	0	0	0	554017	0	1348010	0	0	0	0	0	0	0	0
Q13642	FHL1	5	2129320	9146820	0	784274	0	0	2840150	24354700	0	290410	0	0	0	0	0
Q13643	FHL3	1	0	764509	0	0	0	0	0	2259960	0	0	0	0	0	0	0
Q9Y3D6	FIS1	2	0	0	0	0	181073	0	0	0	0	0	0	0	277915	0	0
P62942	FKBP1A	1	160393	555776	884373	5534950	386135	135757	0	1279510	0	0	109107	3196190	3007190	0	545117
Q02790	FKBP4	3	0	0	0	0	0	0	0	0	0	0	0	0	218360	0	379049
P21333	FLNA	44	0	1904990	0	0	588135	0	600039	427086	0	33200600	453127	4776370	3926470	434849	15153200
O75369	FLNB	34	0	367841	0	369324	831365	175099	6242760	2648170	2525160	473294	750509	2792410	2186150	2598170	7720740
Q14315	FLNC	17	0	862694	0	0	0	0	0	233778	6363790	8163740	0	0	0	0	1954080
O75955	FLOT1	8	0	300389	197935	219891	857226	143262	235374	146450	0	0	0	0	53411.4	0	0
Q14254	FLOT2	11	0	439814	224567	475951	1598640	210973	413872	0	0	0	0	0	44567.2	0	0
P02751	FN1	41	0	0	0	0	1215480	0	848478	86258400	0	0	0	1564640	17078800	264178	19382000
Q04609	FOLH1	14	0	378200	0	0	3387890	135115	398824	601861	10232300	6484520	4647220	5648170	366773	5066690	5611000
P42685	FRK	11	2217910	3347650	4569920	7850630	2291160	3032770	4365220	3464340	0	0	0	0	0	0	0
Q16658	FSCN1	1	0	0	0	0	176869	0	0	0	0	0	0	0	0	0	0
Q12841	FSTL1	6	0	0	0	0	0	0	0	4729260	0	0	0	0	351485	0	0
P02794	FTH1	6	8317830	2602910	832649	0	2035150	536405	1648720	11037000	1835430	657611	252300	0	545211	0	568400
P02792	FTL	5	6433130	2061100	1030000	0	1541890	588112	2663730	7094530	0	442320	266749	0	887811	0	1533900
P04066	FUCA1	5	0	0	0	0	551745	178798	0	529953	2504220	870438	2949440	1464200	2001260	4355580	3790580
Q9BTY2	FUCA2	2	0	0	0	0	0	0	0	0	0	0	0	0	0	120246	0
P21217	FUT3	5	202856	0	185462	101884	845144	0	546322	276005	0	0	0	0	369078	0	0
Q14802	FXYD3	1	0	3295600	0	0	534612	0	1726190	0	0	0	0	0	2078990	0	0
P11413	G6PD	13	0	0	0	0	2719440	0	1340320	152460	0	0	0	0	470390	0	0
P10253	GAA	7	0	0	0	0	0	0	0	0	1157880	990267	630432	737499	320803	1626630	1615780
P54803	GALC	3	0	0	0	0	0	538826	0	0	0	0	0	0	0	0	0
Q14376	GALE	1	0	0	0	0	74030.9	0	0	79072.5	0	194674	0	0	195848	218085	495419
Q96C23	GALM	6	0	0	0	307397	0	71977.8	0	0	667921	1562750	217800	0	527996	781237	5092160
P34059	GALNS	6	0	0	0	0	0	0	0	0	1417680	797279	510394	0	623785	656854	1780490
Q10472	GALNT1	3	0	0	0	0	389191	0	0	0	0	0	0	0	0	0	0
Q10471	GALNT2	2	0	0	0	0	445162	0	0	968552	0	0	0	0	0	0	0
Q8N4A0	GALNT4	2	0	0	0	0	217767	0	0	0	0	0	0	0	0	0	0
Q86SF2	GALNT7	2	0	0	0	0	0	0	0	0	0	0	0	0	98824.8	0	416557
Q14697	GANAB	10	0	0	0	0	883273	0	347495	375268	0	0	0	0	52416.3	0	0
P04406	GAPDH	11	4566860	21856500	1522320	3588090	31530800	4878210	21443400	10841600	13776400	268285000	64978300	54260300	14985900	121432000	399608000
O14556	GAPDHS	1	0	121284	374755	0	18415000	165153	10623400	39079700	0	358399	0	0	33388500	1063360	304233000
P41250	GARS1	4	0	0	0	0	335416	0	0	316032	0	0	0	0	20313.7	0	0
P22102	GART	3	0	0	0	0	144658	0	0	0	0	0	0	0	43306.6	0	803587
A0A0B4J2D5;P0DPI2	GATD3B	1	0	0	0	0	79342.9	0	0	0	0	0	0	0	0	0	0
P04062	GBA1	4	674205	406360	0	0	312275	1649450	763238	0	0	0	0	0	137726	0	0
Q04446	GBE1	2	0	0	0	0	383819	0	593009	0	0	0	0	0	0	0	0
P02774	GC	13	0	0	0	0	2414860	0	0	554251	0	0	0	0	56829500	0	3999480
P28676	GCA	4	0	0	0	0	2708880	0	1921920	0	0	0	0	0	1617700	0	1769750
P30047	GCHFR	2	0	0	0	0	0	0	0	0	0	0	0	0	313736	0	696299
P48506	GCLC	2	0	0	0	0	97853.8	0	0	0	0	0	0	0	0	0	0
P48507	GCLM	2	0	0	0	0	345366	0	166447	0	0	0	0	0	0	0	0
Q9Y2T3	GDA	10	0	0	0	0	794803	1179210	0	996897	0	0	0	0	5776280	345349	5162190
P31150	GDI1	3	0	0	0	0	914470	0	0	0	0	0	0	0	150343	0	0
P50395	GDI2	20	1311790	2209290	2942090	6348610	5364260	1349760	1719120	2530720	0	0	0	1127540	1557850	0	1870690
Q7L5L3	GDPD3	6	1811960	1421430	1191630	0	200467	4870700	2733340	3195910	0	0	0	0	0	0	0
Q969S9	GFM2	2	0	0	0	338336	2232320	0	2486740	2279730	0	744796	230563	0	12575600	430118	42337200
Q06210	GFPT1	5	0	0	0	0	437939	0	500780	0	0	0	0	0	0	0	0
Q13630	GFUS	1	0	0	0	0	506430	0	0	0	0	0	0	0	0	0	0
O75223	GGCT	4	0	496703	0	0	0	175816	0	0	0	798920	0	0	1234440	298650	4175830
Q92820	GGH	7	0	305618	117747	0	190028	83131.9	0	848656	693144	1532520	2232310	2657200	2353640	1178450	8200600
P19440	GGT1	8	490739	2334940	4434830	2472150	36561600	1452350	5953820	2526140	0	0	384470	1615740	2226430	1505390	8562470
Q9H3K2	GHITM	4	0	2308450	0	0	3010400	698204	5938010	839034	0	0	0	0	0	0	0
O14908	GIPC1	9	1162670	3929550	7530210	23699200	745623	519385	926517	2170810	0	0	0	1063200	0	0	0
Q8TF65	GIPC2	8	0	914923	1318970	4600840	234578	380552	1023730	252603	0	0	0	0	0	0	0
Q86XP6	GKN2	2	0	0	0	0	600374	0	0	0	0	0	0	0	0	0	0
P16278	GLB1	5	0	0	0	0	386558	0	0	0	506143	91429.6	0	0	196984	205128	1027500
P23378	GLDC	1	0	0	0	0	0	0	0	0	0	0	0	0	1319850	0	2566340
Q9H4G4	GLIPR2	3	1730780	3008680	3538240	10737900	1754090	974565	2356730	1086840	0	0	0	0	92026.5	0	0
Q04760	GLO1	4	0	0	0	0	275432	0	384928	278187	0	0	0	0	1962060	367632	9431400
Q9HC38	GLOD4	6	0	0	88235.3	165764	151181	0	0	0	0	0	0	187891	2357920	0	3385140
P17900	GM2A	3	0	0	0	0	0	0	0	805281	0	0	0	1154060	1145410	1490290	3549820
O60547	GMDS	8	0	0	0	523996	10763800	0	5527230	4686610	0	1336840	1077330	7360770	1377670	1483790	5974010
O60234;P60983	GMFG	1	0	0	0	0	1311920	0	0	0	0	0	0	0	663752	0	0
Q9Y5P6	GMPPB	3	0	0	0	0	548583	0	367848	0	0	0	0	0	0	0	0
Q9P2T1	GMPR2	3	0	0	0	0	1167630	0	0	0	0	0	0	0	1524710	0	1680730
P29992	GNA11	10	6667640	13226400	13348800	17315000	8337380	13543700	9490640	8611340	0	284670	0	1354010	327777	245950	0
Q14344	GNA13	6	440296	383082	552522	950824	475451	531791	904917	480323	0	0	0	0	0	0	0
P63096	GNAI1	1	0	0	0	0	101689	0	0	0	0	0	0	0	0	0	0
P04899	GNAI2	4	0	0	126749	180995	1904240	94557.8	2214930	196460	0	0	0	0	0	0	0
P08754	GNAI3	8	0	482053	738218	1226510	2423020	656626	3288060	565335	0	0	0	0	0	0	0
P50148	GNAQ	4	0	588412	596015	1945970	369399	402939	0	426831	0	0	0	0	0	0	0
Q5JWF2	GNAS	7	3065010	3977680	4641880	8272260	5867000	4496390	5697050	4294080	0	0	0	0	614283	145516	904115
P62873	GNB1	5	9464790	18047700	23182900	30381700	22192500	21416400	22196000	21884300	0	289586	0	4391170	860158	487908	1069850
P62879	GNB2	3	0	2710700	3426880	6137790	2713400	2613720	4038490	5309560	0	0	0	0	0	0	0
Q9UBI6	GNG12	3	645127	2416030	1739020	2830910	589813	986470	0	333462	0	0	0	0	0	0	0
P46926	GNPDA1	4	0	0	0	0	319835	0	0	0	0	0	0	0	1418860	0	833483
Q96EK6	GNPNAT1	2	0	0	0	0	140103	0	0	0	0	0	0	0	0	0	0
P15586	GNS	8	0	0	0	0	230102	0	420891	0	4690730	3689530	3971620	1723970	2227790	5223160	10011200
Q7Z5G4	GOLGA7	4	2023090	434011	370324	693687	274946	182037	0	0	0	0	0	0	0	0	0
Q14789	GOLGB1	1	0	0	0	0	744017	0	0	0	0	0	0	0	203652	0	335080
P17174	GOT1	9	0	584402	162877	0	735173	0	963631	789264	1942290	2169740	764324	2842180	3714940	1397420	23170000
P00505	GOT2	5	0	0	0	0	3459960	0	1138480	1046260	0	319526	524251	591540	1491110	231064	7110210
P55259	GP2	7	9433010	29508200	45354200	20290500	802388	101685000	56526800	28619100	22822900	67186800	107999000	52821800	561637	83675200	26869000
Q99795	GPA33	5	427442	807642	849182	871593	2034490	555611	3552850	1496440	0	0	0	0	172401	576928	237032
P21695	GPD1	1	0	0	0	0	69422.2	0	0	202141	0	0	0	0	0	0	0
P43304	GPD2	10	0	1156520	0	0	1499890	120646	2200400	486940	0	0	0	0	0	0	0
P06744	GPI	11	0	458020	379367	587648	39939900	522858	14649500	2064770	0	378119	0	12854900	10414300	0	18306800
P80108	GPLD1	8	0	0	0	0	574032	1329010	2620650	755205	0	0	0	0	73317.2	0	0
Q8NFJ5	GPRC5A	4	16748300	59773900	82433200	181107000	24961500	17574600	32207600	37427100	0	1012780	1879550	3008960	1436350	0	0
Q9NQ84	GPRC5C	4	1703880	3767760	3975180	15408200	1530960	1840530	707902	630174	0	0	0	1213810	0	0	0
P07203	GPX1	7	0	0	0	0	233430	0	0	0	0	359191	92339.5	0	337870	0	2398140
P22352	GPX3	3	0	0	0	0	90442.3	0	0	100905	0	243742	122410	0	5240910	241226	4023280
P36969	GPX4	4	0	442939	1218470	342732	1501680	888164	3292090	0	0	0	0	0	100537	0	0
P62993	GRB2	5	1767690	1578480	5103480	11954600	1147360	1056230	959878	1440370	0	0	0	567083	458192	0	308268
Q14451	GRB7	3	0	0	0	332483	0	0	0	0	0	0	0	0	0	0	0
Q8TCU5	GRIN3A	1	0	0	0	0	0	0	427341	0	0	0	0	0	0	0	0
P25098;P35626	GRK2	3	0	0	0	0	196127	0	0	0	0	0	0	0	0	0	0
P28799	GRN	3	0	543177	1782120	0	635129	832017	3512520	155498	0	221161	121167	0	95769.4	270801	145558
Q5TC63	GRTP1	2	0	0	0	0	312058	0	0	271283	0	0	0	0	0	0	0
O60443	GSDME	5	0	656193	0	0	0	3016310	1720770	0	0	0	0	0	0	0	0
P49840	GSK3A	1	0	0	0	0	283845	0	0	0	0	0	0	0	0	0	0
P06396	GSN	1	0	0	0	0	0	0	0	0	0	0	0	0	985731	0	101611
P15170;Q8IYD1	GSPT1	2	0	0	0	0	335564	0	0	0	0	0	0	0	0	0	0
P00390	GSR	10	0	358463	0	0	892135	348135	1263570	687892	956441	1970250	639373	2558750	4531480	4713870	20871600
P48637	GSS	6	0	0	0	0	90907.9	0	0	490911	0	289502	330601	1114210	1402250	988872	12784400
P08263;P09210	GSTA1	2	0	158125	265564	0	466877	199852	142576	0	0	0	0	0	0	0	0
P09488	GSTM1	6	0	0	0	0	456477	0	0	0	0	0	0	0	854158	0	0
P78417	GSTO1	8	0	0	0	0	4703590	0	730740	0	0	0	0	0	9474660	91738.7	9584560
P09211	GSTP1	6	0	529455	639914	937739	2198350	333285	1061470	668162	0	242820	171045	0	3428820	130497	12193900
P30711	GSTT1	2	0	0	0	0	486198	0	0	0	0	0	0	0	0	0	0
A4D1E9	GTPBP10	1	0	0	0	0	339453	0	173995	0	0	0	0	0	280711	0	541661
P25092	GUCY2C	8	361564	300381	480416	606624	380328	621248	511754	930836	0	0	0	0	0	0	0
P08236	GUSB	7	0	162319	278728	0	148505	195286	253203	657052	2034130	1250500	2237830	1628580	895343	1738330	3024960
P46976	GYG1	2	0	0	0	0	2947590	0	0	0	0	0	0	0	678013	0	0
P13807	GYS1	2	0	0	0	0	295558	0	0	0	0	0	0	0	0	0	0
P12544	GZMA	6	0	0	765583	0	0	2734010	0	2966350	0	0	0	0	0	244228	0
P07305	H1-0	1	0	0	0	0	197980	0	0	292034	0	0	0	0	0	0	0
P10412;P16402;P16403	H1-4	2	0	365449	338971	301053	1272750	0	668363	575929	429118	247492	306671	0	583796	140653	182803
P16401	H1-5	1	0	0	0	0	785908	0	0	0	0	0	0	0	321095	0	0
O60814;P57053;P58876;P62807;Q5QNW6;Q93079;Q99877;Q99879;Q99880	H2BC12	3	0	359223	160632	264616	42655800	173228	6857580	2319630	0	0	0	0	1402420	46325.1	310115
P62805	H4C16	5	5640330	11924700	4480110	5426650	405372000	5175740	40633700	25871400	3348060	1250290	0	2567840	14942500	748412	3590380
O95479	H6PD	3	0	0	0	0	167522	0	0	0	0	0	0	0	159417	0	0
Q16836	HADH	3	0	0	0	0	511782	0	0	0	0	0	0	0	191874	0	0
P40939	HADHA	11	0	0	0	0	4219180	0	1137680	0	0	0	0	0	811528	0	0
P55084	HADHB	7	0	0	0	0	1333950	0	0	0	0	0	0	0	436684	0	0
Q16775	HAGH	4	0	0	0	0	114321	0	0	0	0	0	0	0	120686	0	648221
P12081;P49590	HARS1	1	158834	0	0	251287	467118	0	352183	247417	0	732347	806721	3009030	1553540	589933	3899850
P69905	HBA2	6	0	561297	0	436800	552700000	706051	13300300	6677750	509505	5310780	532880	16155200	1341170000	2217470	413593000
P68871	HBB	10	890492	623465	220375	1146460	1634800000	1865790	97491600	10684900	1592820	8279110	1091940	17953600	2481650000	3671410	714394000
P02042	HBD	5	0	0	0	0	30332700	0	3594120	215100	0	207860	0	0	80607000	90746.6	37026100
P02100	HBE1	1	0	0	0	0	1124270	0	0	0	0	0	0	0	247971	0	311778
P69891	HBG1	1	0	0	0	0	9005030	0	0	0	0	0	0	0	4050150	0	0
P69892	HBG2	8	0	0	0	0	12468200	0	0	859071	0	154295	0	0	12768100	0	537479
P08631	HCK	2	0	0	0	0	357365	0	0	0	0	0	0	0	43902.8	0	0
Q00341	HDLBP	2	0	0	0	0	59757.8	0	0	0	0	0	0	0	0	0	0
Q9NRV9	HEBP1	5	0	0	120301	0	0	0	0	0	0	0	0	0	896443	62883.2	826634
Q5GLZ8	HERC4	1	0	0	0	0	192419	0	0	0	0	0	0	0	0	0	0
P06865	HEXA	9	0	0	0	0	0	0	0	234058	1480400	940811	684110	0	1541970	1705990	6492330
P07686	HEXB	12	0	271287	0	0	453844	606599	1120280	2409940	6160800	3662490	4579600	2631660	5604820	7733050	22002000
Q93099	HGD	4	0	0	0	0	172821	0	817602	81376.7	0	0	0	0	296148	0	732606
Q04756	HGFAC	2	0	0	0	0	0	0	0	0	0	0	0	0	567709	0	0
Q9UM44	HHLA2	1	0	0	0	0	0	0	0	0	0	0	0	0	0	203387	164257
P31937	HIBADH	1	0	0	0	0	212188	0	0	0	0	0	0	0	398452	0	312736
Q6NVY1	HIBCH	5	0	0	0	0	159452	1306780	0	0	0	0	0	0	732138	0	0
P19367	HK1	3	0	0	0	0	320812	0	0	665268	0	0	0	0	0	0	0
P52789	HK2	1	0	0	0	0	0	0	217350	0	0	0	0	0	0	0	0
P52790	HK3	9	0	0	0	0	1242620	0	0	0	0	0	0	0	159284	0	0
Q2TB90	HKDC1	1	0	0	0	0	290656	0	0	0	0	0	0	0	0	0	0
P01889;P13747	HLA-B	1	0	0	0	0	27844.1	0	75570.4	0	0	0	0	0	0	0	0
P10321	HLA-C	2	0	0	0	0	849062	0	1501440	0	0	0	0	0	0	0	0
P28067	HLA-DMA	1	234305	534917	204151	0	309515	288623	1321020	97643.7	0	0	0	0	0	0	0
P28068	HLA-DMB	3	0	373233	212030	0	231495	973407	1286620	0	0	0	0	0	0	15814.3	0
P20036	HLA-DPA1	3	0	0	0	0	191566	0	1066820	0	928054	0	0	0	0	413976	1290120
P04440	HLA-DPB1	3	0	0	0	0	0	0	2143550	0	0	2127720	0	0	0	791385	3157420
P01903	HLA-DRA	5	1095330	2694290	939176	0	4999290	5369110	21647100	1367490	1076080	948934	672567	3706910	393814	7865610	10605700
P01911	HLA-DRB1	6	0	3301410	1820670	0	15554600	5957070	45590500	3931640	0	4095210	2928560	7435390	612814	7500670	25434900
P79483	HLA-DRB3	1	0	0	0	0	0	0	1454240	0	0	0	0	0	0	0	0
Q30154	HLA-DRB5	4	0	956921	486284	0	3114030	1999000	1296360	0	0	799007	506713	0	127842	3275060	503907
P17693	HLA-G	3	0	0	222796	0	0	0	0	459817	0	0	0	0	0	0	0
P01893	HLA-H	4	0	0	0	1430390	2210480	0	6077770	2190410	0	367705	0	3520330	405171	3159500	2976760
Q8TCT9	HM13	2	0	0	426289	0	725405	0	1219660	0	0	0	0	0	0	0	0
P09429	HMGB1	2	0	0	0	0	450843	0	0	0	0	0	0	0	200676	0	0
P26583	HMGB2	3	0	0	0	0	442164	0	0	0	0	0	0	0	289689	0	0
Q01581	HMGCS1	3	0	0	0	0	343752	0	0	0	0	0	0	0	194779	0	1321460
P54868	HMGCS2	8	0	0	0	0	5896700	0	0	1051410	1371320	441466	361546	1261710	1547080	934689	1332630
A0A2R8Y4L2;P09651;Q32P51	HNRNPA1L3	2	0	62445.1	0	57741	919393	87987	727759	844528	0	0	117007	0	199292	43058.4	0
P22626	HNRNPA2B1	3	0	249800	0	321811	1157050	302865	1295230	1157540	0	0	0	0	1785870	77571.6	0
P07910	HNRNPC	3	0	0	0	0	1617900	0	978595	1700860	116388	0	0	0	364168	0	1528650
P61978	HNRNPK	5	0	0	0	0	636495	0	441394	0	0	0	0	0	142864	0	0
Q00839	HNRNPU	3	0	0	0	0	447265	0	404803	0	0	0	0	0	78859.2	0	0
Q1KMD3	HNRNPUL2	4	0	0	0	0	389245	0	330853	0	0	0	0	0	0	0	0
P00738	HP	18	0	160432	0	0	294950000	277312	13325100	310367000	0	5428050	818981	11910400	1605270000	2239840	393751000
P37235	HPCAL1	3	0	149327	204374	0	144760	50193.3	0	0	0	0	0	0	239790	0	0
P15428	HPGD	2	0	0	0	0	250580	0	0	290168	0	0	0	0	0	0	0
P00739	HPR	2	0	0	0	0	288156	0	0	0	0	0	0	0	2001190	0	448358
P00492	HPRT1	7	0	0	0	0	765271	0	506423	0	0	0	0	0	1873740	0	2881570
P02790	HPX	15	0	0	0	0	26705700	664123	6072070	50588500	0	0	0	1102200	312752000	585654	26723500
P04196	HRG	8	0	0	0	0	8075550	0	2937360	207645	0	0	0	0	1597100	0	217973
P80365	HSD11B2	2	0	0	0	0	0	0	901208	0	0	0	0	0	0	0	0
Q99714	HSD17B10	2	0	0	0	0	157586	0	0	36667.7	0	0	0	0	0	0	0
Q8NBQ5	HSD17B11	2	0	0	0	0	501355	0	489149	185612	0	0	0	0	0	0	0
P37059	HSD17B2	4	0	0	0	0	283559	0	0	0	0	0	0	0	0	0	0
P51659	HSD17B4	10	0	458544	0	448765	847651	0	707719	726020	0	0	0	0	1111200	448815	9828610
Q6YN16	HSDL2	2	0	0	0	0	115604	0	0	0	0	0	0	0	0	0	0
Q96JZ2	HSH2D	2	0	0	0	331671	0	0	0	0	0	0	0	0	0	0	0
P07900	HSP90AA1	10	0	0	393718	493811	1496590	0	669429	455911	0	0	0	0	745585	0	252348
P08238	HSP90AB1	19	605735	336557	384269	731926	5960800	390595	2415990	1421290	627711	159050	183308	0	1393490	161367	676619
P14625	HSP90B1	10	0	0	0	0	7897720	214765	1833720	1333940	0	0	0	0	1049640	0	619966
P0DMV8;P0DMV9	HSPA1A	9	899813	1403860	2013920	3802190	2658510	810969	940318	2080710	386445	101922	0	1048720	876583	0	1245930
P34931	HSPA1L	2	0	0	0	0	103303	0	0	0	0	0	0	0	396886	0	0
P34932	HSPA4	3	0	0	0	0	1267590	0	0	484047	0	0	0	0	94979	0	0
O95757	HSPA4L	1	0	0	0	0	147505	0	0	0	0	0	0	0	0	0	0
P11021	HSPA5	17	0	1963130	0	0	2448380	1041430	2288420	2578610	3996040	683736	674828	3576490	7689840	277164	31949600
P11142	HSPA8	11	1067630	1361080	2370600	3301630	2994070	815727	956363	2491320	286206	458626	140312	923326	1704680	156516	2750610
P38646	HSPA9	5	0	0	0	0	1373770	0	0	0	0	223314	294170	558623	444825	638158	2349540
P10809	HSPD1	10	0	0	0	0	614803	0	0	0	0	0	0	0	2238930	62603.9	264518
P61604	HSPE1	4	0	0	0	0	113234	393863	1693460	1326010	1615780	591151	1253100	3104160	8199360	5411010	36393800
P98160	HSPG2	17	0	0	0	0	538639	0	0	1810490	0	0	0	0	773798	0	0
Q92598	HSPH1	1	0	0	0	0	235062	0	0	0	0	0	0	0	0	0	0
Q9BUP3	HTATIP2	3	0	106136	0	103695	763870	0	0	436641	0	0	0	0	0	0	0
Q92743	HTRA1	2	0	0	0	0	0	0	0	930252	0	0	0	0	0	0	0
P42858	HTT	1	0	0	0	0	40405.3	0	617513	0	0	0	0	0	0	0	0
Q9Y4L1	HYOU1	4	0	0	0	0	341190	0	432445	0	0	0	0	0	0	0	0
Q2TAA2	IAH1	2	0	0	0	0	0	0	0	0	0	0	0	0	159737	0	114394
P41252	IARS1	3	0	0	0	0	247779	0	0	0	0	0	0	0	0	0	0
P32942	ICAM3	4	0	0	0	0	804135	0	0	0	0	0	0	0	190263	0	0
P14735	IDE	5	0	0	0	0	256074	0	0	0	0	0	0	0	93459.7	0	0
O75874	IDH1	9	0	115150	114415	398071	2031320	165534	453974	422344	0	0	0	1414950	2144070	0	11389700
P48735	IDH2	6	0	0	0	0	1439040	0	0	644697	0	0	0	0	122430	0	0
P50213	IDH3A	2	0	0	0	0	439684	0	0	0	0	0	0	0	0	0	0
O43837	IDH3B	1	0	0	0	0	584482	0	0	80007.8	0	0	0	0	0	0	0
Q13907	IDI1	3	0	0	0	0	1097200	0	0	0	0	0	0	0	1925230	0	0
Q16666	IFI16	1	0	0	0	0	313318	0	0	0	0	0	0	0	121580	0	0
P13284	IFI30	1	0	0	0	0	0	0	0	0	0	36415.6	0	0	263277	212278	1163550
P11717	IGF2R	12	0	0	0	0	399040	0	0	0	0	0	0	0	305172	0	0
P35858	IGFALS	5	0	0	0	0	350323	0	0	0	0	0	0	0	0	0	0
P18065	IGFBP2	2	0	0	0	0	194216	0	0	0	0	0	0	0	1976300	0	0
P22692	IGFBP4	2	0	0	0	0	0	0	0	2734420	0	0	0	0	0	0	0
P24592	IGFBP6	3	0	0	0	0	0	0	0	5664770	0	0	0	0	0	0	0
Q16270	IGFBP7	1	0	0	0	0	0	0	0	0	0	0	0	0	223879	0	0
P01876	IGHA1	8	379937000	236215000	1854200000	265921000	1433010000	2174180000	778061000	3121550000	398694000	781772000	2115400000	2909560000	2251410000	3389040000	375733000
P01877	IGHA2	7	36208300	50770200	21076800	9460830	24889400	16133600	3699060	37785000	28440300	24776200	3451540	25094700	19370300	10965700	1450620
P01880	IGHD	2	0	0	0	0	514231	0	0	0	0	0	0	0	432542	0	0
P01857	IGHG1	15	6981930	11728100	4149500	255435	1105050000	7506680	64604400	65878900	14158800	49500300	46890200	21274900	3400400000	143982000	74256100
P01859	IGHG2	7	7439320	37300200	25510600	319482	624767000	42631400	68277000	50634000	2477790	66016200	26407200	17573300	1236120000	49617800	29834900
P01860	IGHG3	5	0	0	0	0	44843400	0	101197	1017540	0	0	0	0	28418400	0	0
P01861	IGHG4	3	0	225817	0	0	13919300	235066	0	0	0	0	0	0	124688000	0	0
A0A0J9YWN2	IGHJ2	1	0	0	0	0	0	0	0	0	0	0	0	0	372014	97483.9	0
P01871	IGHM	12	2885130	143960000	227667000	30073300	1245690000	423986000	50716100	51776500	2300690	157648000	218677000	43486000	444331000	182579000	42121200
P23083	IGHV1-2	5	16351700	12724500	8334500	5032900	45602400	61326000	11378700	75310900	0	54947000	18548100	0	84895400	38448700	15136000
A0A0C4DH33	IGHV1-24	1	0	0	0	0	0	0	0	0	0	64299.1	125821	0	794600	532471	163832
A0A0A0MS14	IGHV1-45	1	0	178230	485329	0	634645	491404	606572	1387130	0	1644680	852287	0	1154580	1407410	0
P01742	IGHV1-69	2	2882120	10447200	18887500	4004220	20294900	12404200	9481250	20144700	0	63928500	28946300	4716750	30024000	26401200	5092540
A0A075B7D0	IGHV1OR15-1	4	0	4190620	11462400	0	5896980	0	3641510	5761350	0	35562200	20130800	0	10889700	9052690	9017560
A0A087WYE8;A0A0B4J2B8	IGHV1OR21-1	1	0	0	154174	0	0	0	0	0	0	186094	318331	0	0	528523	0
A0A0B4J1V2	IGHV2-26	1	0	0	174269	0	526926	382447	450868	156657	0	856524	691152	0	2486070	505481	429908
P01766	IGHV3-13	1	397059	1209340	2487480	263437	2166640	464173	535213	1104690	0	6846210	3893320	0	4674580	1985230	486905
A0A0B4J1V0	IGHV3-15	3	331276	3211410	5823460	636609	4979690	5618910	842370	7855600	0	17908600	13600900	774197	3922840	5730980	989564
A0A0C4DH32	IGHV3-20	1	0	0	125297	0	0	0	0	0	0	112852	136926	0	0	101973	0
A0A0C4DH35	IGHV3-35	2	11092700	22846000	28760000	2750110	14657400	14427800	13240800	34132700	0	48081300	27985200	1448270	12725000	15530600	5172020
A0A0C4DH36	IGHV3-38	2	0	5082510	7413240	1477530	2266560	5710630	3746850	4173910	0	13424100	15684000	0	2688580	5543500	1647240
P0DTE1	IGHV3-38-3	1	0	0	0	0	78294400	0	0	2504810	0	0	0	0	116581000	0	0
A0A0B4J1X8	IGHV3-43	1	1685430	937314	3216910	908142	1337350	1192470	542822	5588060	0	9940970	6282930	1573010	3007150	2905050	1187180
A0A0A0MS15	IGHV3-49	4	2968280	15604500	13192100	1395430	8521850	4163580	3533340	12993400	1676110	33885600	21648900	1862480	20021200	6290990	3129040
A0A075B6Q5	IGHV3-64	2	0	1555660	1458390	260254	1785060	432773	0	0	0	6634690	3470890	0	2572440	464148	0
A0A0J9YX35	IGHV3-64D	2	3311060	5376710	8084290	2687170	5200910	3028110	2762060	6957000	0	19032900	17666700	2238050	6280650	4625250	1756760
P01780	IGHV3-7	3	22160100	122423000	105487000	7208440	113605000	96300600	40095800	177969000	8114460	375457000	322483000	16899100	218690000	141174000	29710000
A0A0B4J1Y9	IGHV3-72	4	2269880	4227990	9277360	2514580	4995530	5757840	4263330	11857100	0	16303100	15635800	0	5721480	5461490	2437090
A0A0B4J1V6	IGHV3-73	1	0	2428180	2188190	0	1118680	1482390	0	7977520	0	3866050	2073280	0	1112580	1547430	0
P01782;P0DP04	IGHV3-9	1	3939980	2755000	9810430	2041940	5872370	9289860	3036210	9722400	0	22665300	30729700	1551230	8162100	11825400	3430970
A0A075B7B8	IGHV3OR16-12	3	11427600	52891300	43512000	9556110	55653800	39262800	28067500	62893700	0	172444000	125367000	5543030	72882900	54317500	20654900
A0A075B7E8	IGHV3OR16-13	1	0	0	0	0	349493	0	0	0	0	378421	0	0	237532	496523	0
A0A0B4J2B5	IGHV3OR16-9	1	0	16106000	0	4972760	262602	14781700	224130	15642400	0	0	1120410	0	0	13801700	5017090
A0A0C4DH38	IGHV5-51	2	1227750	2761340	10649700	356639	4638490	4585430	1877470	9535470	0	17064200	11991400	0	9141770	7364780	3229800
A0A0B4J1U7	IGHV6-1	1	0	6035650	1278130	0	1593800	1179660	0	5589190	0	11529000	5333020	0	6055040	3219430	516148
P01834	IGKC	10	481206000	917795000	1647670000	182269000	1374110000	1530580000	543018000	2020670000	358838000	4374880000	4521480000	803627000	2390200000	2796070000	455788000
A0A0C4DH73;P01611	IGKV1-12	2	0	0	0	0	0	0	604066	63370	0	0	0	0	446424	0	0
P01599	IGKV1-17	2	0	81303.2	682735	209349	520743	346699	701984	531333	0	1717270	3012580	232941	1733990	1663310	971366
A0A075B6S5	IGKV1-27	3	0	0	0	0	295453	0	0	0	0	1011870	1190020	0	1192430	631834	0
P01597;P04432	IGKV1-39	2	0	195617	305391	0	494354	103919	494786	485201	0	1062260	825391	0	3070610	128160	104422
P01602	IGKV1-5	2	0	26292900	64610000	4443610	34388100	18950800	28589000	45547900	0	83392700	63495000	0	81981900	19349700	7307570
A0A0C4DH67;A0A0C4DH69	IGKV1-8	1	0	359892	0	0	87972.5	0	0	0	0	264289	0	0	807544	0	0
A0A087WSZ0	IGKV1D-8	2	0	128540	112611	0	87400.4	0	0	0	0	881955	423485	0	574878	79585.1	0
A0A075B6R9;A0A0C4DH68	IGKV2D-24	2	6278810	3193460	6891770	1394110	5409560	7384870	3517790	8972920	0	16801100	20481400	4413330	6358730	5187250	1600880
A0A075B6S2;A2NJV5	IGKV2D-29	1	0	566830	642558	0	605570	0	0	0	0	3162620	1086710	0	538892	178301	0
A0A075B6S6	IGKV2D-30	3	0	130135000	100200000	24289500	76392200	86746400	19455300	108120000	0	493074000	203889000	0	107101000	194503000	30045600
A0A075B6H7	IGKV3-7	1	0	913334	889665	0	744630	1076180	0	1555030	0	0	0	0	2713820	1028350	624797
A0A0A0MRZ8;P04433	IGKV3D-11	2	8173340	35126900	60223200	3068640	74163700	165238000	21597000	90108500	0	196802000	222331000	0	78510200	81198300	17990700
A0A087WSY6	IGKV3D-15	1	0	2311540	3031260	0	3079360	1646500	0	5544900	0	13493000	10721000	0	7792360	5249750	1107630
A0A0C4DH25	IGKV3D-20	1	2610680	16085600	7624450	873838	16778900	9639660	2228330	36133700	0	58418600	46040800	0	20288200	32668300	2013450
P06312	IGKV4-1	3	2642400	22659000	48032400	527948	39425100	29623600	7938550	57800800	0	106367000	162268000	0	59440600	28676600	16132900
A0A0C4DH24	IGKV6-21	1	894416	0	2719960	356077	937507	946954	421513	6939160	0	0	2465990	0	1121050	3820480	565902
A0M8Q6	IGLC7	2	0	25927400	41727600	9128380	34080900	30005200	14942600	36170600	0	82282400	83926700	0	59689400	80995900	9921110
B9A064;P0CG04	IGLL5	6	332200000	709417000	1271290000	291042000	998444000	956830000	463996000	1151380000	232374000	2679070000	1889790000	1092540000	1239710000	1894250000	268551000
P01703	IGLV1-40	1	0	4563220	10762500	0	22639900	25487900	438796	12693600	0	32246900	14389700	0	9669080	18368000	2697440
P01700	IGLV1-47	2	3493380	13210500	11423400	1146980	13017400	9516820	3021260	7680070	0	57394200	37084900	0	18282900	43684900	5811460
P01704	IGLV2-14	1	0	558298	7064840	0	609855	2830810	1132840	5921970	0	1586360	20472600	0	219833	14216300	1692590
A0A075B6J9	IGLV2-18	2	0	2167530	1890360	0	2537290	7548060	4268600	3951520	0	23865800	6156490	0	2282000	15782100	1239030
A0A075B6K4	IGLV3-10	2	991318	833715	4084520	1243480	3794390	1878650	1134320	1788890	0	9843890	4578690	0	6125290	3895350	1268080
P01714	IGLV3-19	2	991742	4509300	12310300	1475520	7426480	2587050	3896190	10158300	0	28619400	10002100	0	6595730	12742100	3205240
P01718	IGLV3-27	2	0	0	328317	0	409583	0	504313	278847	0	1025340	0	0	554541	378194	154254
A0A075B6K5	IGLV3-9	2	133397	32650.4	250621	0	1866920	99009.2	0	633412	0	746336	480783	0	287768	1603170	227427
A0A075B6I9	IGLV7-46	1	0	0	1941000	0	884766	733729	0	3503510	0	12810000	0	0	0	1231490	0
A0A075B6I0	IGLV8-61	1	0	0	3327040	0	3300390	1766920	0	913327	0	0	0	0	2610660	1103510	0
A0A0B4J1Y8	IGLV9-49	2	0	505860	621355	0	525734	243200	0	4065430	0	2224200	2519110	0	873789	955954	0
Q13478	IL18R1	1	0	0	0	0	272124	0	0	0	0	0	0	0	0	0	0
Q9NPH3	IL1RAP	6	0	0	0	0	1905930	0	0	0	0	0	0	0	406004	0	0
Q86SU0	ILDR1	2	0	180720	219775	935007	0	0	0	0	0	0	0	0	0	0	0
Q12905	ILF2	4	0	0	0	0	607194	0	0	0	0	0	0	0	108008	0	0
P29218	IMPA1	7	0	0	0	64840.6	174859	0	0	569829	259052	395526	171213	918315	1791540	591158	21748800
P12268	IMPDH2	3	0	0	0	0	619969	0	967338	0	0	0	0	0	187027	0	1320630
P46940	IQGAP1	18	0	0	0	254012	1004770	0	682587	463727	0	0	0	537993	3707380	0	4227220
Q13576	IQGAP2	3	0	0	0	0	150085	0	0	0	0	0	0	0	0	0	0
Q96CN7	ISOC1	1	0	0	0	0	0	0	0	0	0	0	0	0	74774.3	0	0
Q96AB3	ISOC2	1	0	0	0	0	0	0	0	0	0	0	0	0	228964	0	106412
P53990	IST1	7	1345360	1531740	3039150	6406950	679140	313631	853586	1336340	0	0	0	126837	283626	0	0
Q96J02	ITCH	4	0	374115	550210	406151	554390	205128	387078	0	0	0	0	0	0	0	0
P56199	ITGA1	9	0	0	0	251356	621751	0	176633	0	0	0	153451	0	0	137577	210583
P17301	ITGA2	12	0	0	0	0	532023	543898	760984	0	0	0	152010	0	0	189469	385064
P26006	ITGA3	10	0	179604	277182	0	630565	715004	1271200	0	0	1654470	451132	0	0	975291	1379980
P23229	ITGA6	7	0	320809	438225	0	1232010	0	2677290	0	0	0	0	0	60563.7	0	704604
P11215	ITGAM	19	0	0	0	0	7234120	0	6442370	0	0	0	0	0	834775	0	2174420
P06756	ITGAV	3	0	0	0	0	205485	0	474300	0	0	0	0	0	0	0	0
P20702	ITGAX	7	0	0	0	0	1610580	0	332848	0	0	0	0	0	153126	0	0
P05556	ITGB1	13	0	344552	708407	441864	7116180	1008440	7456030	749373	1826630	804068	901251	1650960	363467	2183630	2552800
P05107	ITGB2	18	0	0	0	0	29730300	338732	15912100	0	0	0	0	0	2035360	161589	2914710
P16144	ITGB4	10	0	0	0	0	607960	0	1086610	0	0	0	0	0	0	221655	742694
O95965	ITGBL1	3	0	0	0	0	0	0	0	348786	0	0	0	0	0	0	0
P19827	ITIH1	14	0	5869810	0	0	2659260	0	525412	570981	0	1191260	0	0	1072510	0	2145820
P19823	ITIH2	10	0	0	0	0	2411250	0	63873.2	532658	0	0	0	0	1315070	0	0
Q06033	ITIH3	10	0	0	0	0	1857800	0	0	0	0	0	0	0	11002700	0	633798
Q14624	ITIH4	17	0	0	0	0	20571700	391599	1374320	396932	0	0	0	0	31023900	129319	999873
Q8WWA0	ITLN1	10	16642600	8655700	24689600	3894400	707201	47239200	65694400	16106100	11506400	3035790	19487500	21358800	1191440	21042100	28507900
Q8WWU7	ITLN2	7	38450400	15069400	11478200	3089680	525677	92843300	244075000	10793900	372723	525252	720491	396032	83100	3823690	2039840
P26440	IVD	2	0	0	0	0	240511	0	0	0	267547	690735	0	0	249104	1182160	941988
Q5VZ66	JAKMIP3	1	0	0	0	0	7115030	0	2122460	4638590	0	0	0	0	3281110	0	1517070
Q86YT9	JAML	1	0	0	0	0	96804.5	0	0	0	0	0	0	0	0	0	0
P01591	JCHAIN	4	119017000	149895000	354285000	59328400	285494000	305672000	115286000	484896000	149782000	155711000	295389000	457816000	319466000	461750000	48985600
P14923	JUP	13	421605	1253190	0	409926	263908	438978	303680	310329	0	163267	0	0	350411	112028	0
O60229	KALRN	6	0	2884740	0	635442	515697	161250	0	0	0	0	0	0	0	0	0
Q15046	KARS1	2	0	0	0	0	132324	0	309767	0	0	0	0	0	0	0	0
O75449;Q9BW62	KATNA1	1	0	0	0	0	267465	0	0	0	0	0	0	0	0	0	0
Q13303	KCNAB2	1	0	0	0	0	790920	0	606973	0	0	0	0	0	254342	0	0
Q96CX2	KCTD12	2	0	0	0	0	70300.7	0	0	0	0	0	0	0	211901	0	1440050
P24390	KDELR1	3	0	0	0	0	398132	0	991711	0	0	0	0	0	0	0	0
P33947	KDELR2	2	0	0	0	0	81853.4	0	1713710	0	0	0	0	0	0	0	0
O60282;P33176;Q12840	KIF5C	1	0	0	0	0	240309	0	0	0	0	0	0	0	0	0	0
P06870	KLK1	5	2474770	10191700	1197820	0	0	2254370	449985	0	149919000	243207000	166023000	24525600	7974460	123044000	40424800
O43240	KLK10	1	0	0	0	0	668489	0	0	597106	0	0	0	0	242412	0	0
Q92876	KLK6	5	0	0	0	0	0	0	0	0	0	0	0	0	1854460	0	0
P49862	KLK7	2	0	0	0	0	242753	0	0	0	0	0	0	0	196698	0	0
P03952	KLKB1	10	0	0	0	0	2212450	0	0	0	0	0	0	0	148770	0	0
P01042	KNG1	8	0	0	0	0	7300360	0	1696290	2422980	0	0	0	0	13886400	0	3275650
Q14974	KPNB1	4	0	0	0	0	305784	0	0	0	0	0	0	0	1062150	0	348430
Q5T749	KPRP	2	0	696028	0	0	0	1216860	0	0	0	0	0	0	609386	0	0
P01116	KRAS	3	0	1979850	1710760	6389360	402400	0	0	262692	0	0	0	0	0	0	0
P24043	LAMA2	2	0	0	0	0	0	0	0	569663	0	0	0	0	0	0	0
Q16787	LAMA3	3	0	0	0	0	0	0	0	0	0	0	0	0	101532	0	609778
Q16363	LAMA4	13	0	0	0	0	0	0	0	1582970	0	0	0	0	227784	0	0
P07942	LAMB1	10	0	0	0	0	0	0	0	2021270	0	0	0	0	272987	0	0
P11047	LAMC1	8	0	0	0	0	0	0	0	1836830	0	0	0	0	214048	0	110787
P11279	LAMP1	3	330203	280116	322446	0	9304680	551115	11250800	1118350	4098280	4691910	2450580	0	1296560	4117860	7193190
P13473	LAMP2	3	0	696377	157861	0	1520940	356880	2645810	2342840	12471700	10706100	7163720	24087500	4217220	4179180	23516900
P28838	LAP3	18	0	612211	0	165363	420879	462665	1221480	1388400	4737080	5399680	3084700	7896290	643837	2461400	18774700
Q9P2J5	LARS1	2	0	0	0	0	72517.9	0	0	0	0	0	0	0	0	0	0
Q14847	LASP1	3	0	193885	285096	911448	0	0	0	0	0	0	0	0	0	0	0
P18428	LBP	6	0	0	0	0	3756550	0	266037	0	0	0	0	0	405608	0	0
Q14739	LBR	2	0	0	0	0	207592	0	1425730	0	0	0	0	0	0	0	0
P04180	LCAT	1	0	0	0	0	0	0	0	591015	0	0	0	0	223238	0	0
P31025	LCN1	3	0	0	0	0	81796	0	0	0	0	0	0	0	20066300	91745.3	0
Q6UWW0	LCN15	1	0	0	0	0	0	0	0	0	0	0	0	0	180346	0	0
P80188	LCN2	8	0	5276320	1543270	401946	6595710	1406130	11425300	5219020	15135900	115552000	43458300	21476000	178536000	21106800	497741000
P13796	LCP1	27	0	1085470	0	2620670	5122080	390035	1997120	958386	0	0	0	0	108642000	852592	32678000
P09848	LCT	23	0	1275570	481550	0	9626240	658570	5915080	571586	0	1779940	4193270	0	428675	4059960	7051290
O75112	LDB3	1	0	0	0	243250	1132800	4866390	0	0	0	0	0	0	0	0	0
P00338	LDHA	14	617168	1032880	853894	1388040	60758100	731113	7693350	1910780	1763700	255281	163893	3006910	5648630	0	4821990
Q9BYZ2	LDHAL6B	1	0	0	0	0	359500	0	0	0	0	0	0	0	0	0	0
P07195	LDHB	4	0	0	0	0	1839050	0	1022010	928312	0	0	0	0	1251750	0	1150260
O00292;O75610	LEFTY2	1	0	0	0	0	0	0	425267	0	0	0	0	0	0	0	0
Q6P5S2	LEG1	5	0	5960320	4970410	0	2343630	5827240	3230190	0	0	0	0	0	6547210	1547970	0
P48357	LEPR	9	0	0	0	0	1217090	0	0	0	0	0	0	0	161424	0	0
P17931	LGALS3	4	1565700	2786230	4004670	8125760	5789500	2279960	1307580	2961520	0	298578	1064660	1864030	2251250	153635	831743
Q08380	LGALS3BP	12	5140690	4795990	7461330	3247890	69345000	57074100	38747800	31401900	7188460	4972300	20643900	45977800	9542160	25920100	8832820
P56470	LGALS4	9	8264470	29286900	44373500	41585400	25432700	40669200	49060700	75364100	702791	1783180	1915050	2082280	1722590	785239	1915970
O00182	LGALS9	4	1123810	3160990	2471810	2736720	996398	2301980	2605740	1788800	0	0	258409	0	198542	185185	0
Q3B8N2;Q6DKI2	LGALS9B	2	0	1723800	761509	1002950	284203	266189	0	1029300	0	0	0	0	0	0	0
Q6ZUX7	LHFPL2	2	0	155535	272231	1523130	277562	0	0	0	0	0	0	0	0	0	0
Q9H008	LHPP	2	0	0	0	0	0	0	0	0	0	229275	0	0	201931	207534	1751550
Q6PI73	LILRA6	2	0	0	0	0	592529	0	340543	0	0	0	0	0	158861	0	0
Q9NUP9	LIN7C	5	0	191955	643550	798953	70329.8	0	0	308747	0	0	0	0	0	0	0
P38571	LIPA	1	0	0	0	0	417863	0	0	0	0	0	0	0	0	0	0
P07098	LIPF	5	0	0	0	0	147040000	270664	367621	1468970	0	0	0	0	8878130	0	0
P49257	LMAN1	3	0	0	0	0	739628	0	0	0	0	0	0	0	419083	0	0
Q12907	LMAN2	7	0	0	0	0	2389620	0	1705990	1958730	0	0	0	0	1340780	0	969193
P02545	LMNA	1	0	0	0	0	0	0	88783.7	113490	0	0	0	0	209718	0	214012
P20700	LMNB1	2	0	0	0	0	0	0	0	0	0	0	0	0	533821	0	331910
Q9UIQ6	LNPEP	8	0	0	0	0	1136100	0	505481	0	0	116453	123520	0	134680	229676	312726
Q8N448	LNX2	1	0	449800	0	0	0	0	595122	0	0	0	0	0	0	0	0
Q6P1A2	LPCAT3	3	0	0	0	0	642599	0	1732230	660078	0	0	0	0	0	0	0
P22079	LPO	4	0	0	0	0	138835	0	0	266537	0	0	48440.9	0	736234	90259.4	646115
P02750	LRG1	4	0	0	0	0	1145450	0	0	2181030	3232910	1353940	0	0	36412800	653852	37017300
Q07954	LRP1	4	0	0	0	0	98767.1	0	0	0	0	0	0	0	92661.1	0	0
Q8N9N7	LRRC57	3	0	378139	538283	1645150	168508	330673	0	0	0	0	0	0	0	0	0
Q96AG4	LRRC59	1	0	0	0	0	45713.2	0	0	0	0	0	0	0	269873	0	0
Q9Y333	LSM2	3	0	0	0	113048	275256	0	0	0	0	0	0	0	275626	0	1554190
P62310	LSM3	1	0	0	0	0	0	0	141458	0	0	0	0	0	513514	0	2791960
Q9Y4Z0	LSM4	1	0	0	0	0	0	0	0	0	0	0	0	0	201685	0	870137
O95777	LSM8	2	0	0	0	0	0	0	0	0	0	0	0	0	476100	0	1333380
Q86X29	LSR	4	0	694177	1464740	2975880	347155	331786	1208430	0	0	0	0	0	0	0	0
P09960	LTA4H	13	0	0	0	0	5011190	0	1301190	159124	0	0	0	0	1005310	139013	5718900
Q15722	LTB4R	1	0	0	0	0	181104	0	0	0	0	0	0	0	0	0	0
Q14766	LTBP1	8	0	0	0	0	0	0	0	2604480	0	0	0	0	0	0	0
P02788	LTF	30	4675250	1472940	3669660	416642	189800000	14547900	1352910000	12722100	2226170	5621610	3450930	1581470	25297400	12803100	76620800
P51884	LUM	6	0	0	0	0	1059910	0	0	4549260	0	0	0	0	1066030	0	0
Q9BS40	LXN	3	0	0	0	0	286012	0	534779	0	5402840	1815860	1985130	5564920	753257	1791420	7689730
Q14210	LY6D	1	0	0	0	0	613355	0	0	0	0	0	0	0	0	0	0
P07948	LYN	12	0	931812	1131270	1811310	4356870	674020	2920300	881369	0	0	0	0	114151	40826.2	0
O75608	LYPLA1	2	0	0	0	0	0	0	0	0	0	0	0	0	3740900	0	3728140
Q5VWZ2	LYPLAL1	2	0	0	0	0	182347	0	0	0	0	0	0	0	61944.2	0	0
Q7Z3D4	LYSMD3	1	0	0	0	0	216719	0	0	0	0	0	0	0	128277	0	0
Q9Y5Y7	LYVE1	1	0	0	0	0	186540	0	0	0	0	0	0	0	1175900	0	0
P61626	LYZ	3	24378700	1916720	2293290	2155360	36872700	12209200	147569000	4982170	0	1337160	2090520	0	180418000	6249150	72902500
P20645	M6PR	2	0	0	0	0	212229	0	317079	0	0	0	0	0	0	0	0
Q6ZN28	MACC1	3	0	0	0	0	166255	0	0	0	0	0	0	0	0	0	0
O75367	MACROH2A1	5	0	0	0	0	841200	0	0	0	0	0	0	0	984457	0	0
Q969L2	MAL2	1	0	5407210	1620440	3115330	5033290	2377810	4853870	3025630	0	0	0	0	116163	0	0
P33908	MAN1A1	2	0	0	0	0	619113	139517	0	877185	0	0	0	0	805663	0	0
Q16706	MAN2A1	4	0	0	0	0	487706	0	0	417182	0	0	0	0	137160	0	0
O00754	MAN2B1	9	0	0	0	0	0	913887	0	0	5463290	1791610	1886690	2223230	873882	1398480	3894130
O00462	MANBA	7	0	0	0	0	0	0	0	0	0	204542	239572	0	331118	400456	1078670
P55145	MANF	2	0	0	0	0	0	0	0	0	0	0	0	0	1228370	0	0
P21397	MAOA	11	0	461240	0	0	9264930	0	2128020	1904790	0	0	0	0	353283	0	0
P27338	MAOB	5	0	212941	0	0	2252440	0	508549	0	0	0	0	0	48448.3	0	0
Q96T17	MAP7D2	1	0	0	0	0	0	0	0	340957	0	0	0	0	0	0	0
P28482	MAPK1	3	0	0	0	0	910655	99102.3	354517	378621	0	0	0	0	0	0	0
Q16539	MAPK14	2	0	0	0	0	86050.2	0	0	0	0	0	0	0	0	0	0
P29966	MARCKS	2	0	0	0	194424	0	0	0	0	0	0	0	0	0	0	0
P48740	MASP1	3	0	0	0	0	483146	0	0	0	0	0	0	0	235896	0	0
P31153	MAT2A	3	0	0	0	0	1177290	0	0	0	0	0	0	0	556257	0	0
P11226	MBL2	3	0	0	0	0	464813	0	0	0	0	0	0	0	635470	0	0
Q9HCC0	MCCC2	1	0	0	0	0	268356	0	54011.5	0	0	0	0	0	105833	0	0
Q8IX19	MCEMP1	1	0	0	0	0	265668	0	0	0	0	0	0	0	0	0	0
P40925	MDH1	7	0	274509	411172	409874	923554	452171	280652	339294	0	0	236925	2485030	8386870	551312	2871480
P40926	MDH2	10	0	158958	0	104224	4226040	60426.7	869066	1135280	1040310	172255	312635	2138330	8413450	495793	1650930
P48163	ME1	3	0	0	0	0	249042	0	0	0	0	0	0	0	358938	0	366560
P23368	ME2	10	0	0	0	0	505189	0	0	0	0	0	0	0	1960620	0	934506
P08582	MELTF	6	0	0	0	420572	136126	0	0	0	0	0	0	0	61337.9	0	0
Q16819	MEP1A	17	5367370	15299100	1710740	108322000	38881900	10506300	27070800	767624000	21255200	59086300	29073700	100835000	11925000	47687300	85229900
Q16820	MEP1B	14	1689560	23868400	1751280	3046400	13374000	13180200	14934200	11693600	47133400	74767400	16326400	60506500	3131130	85455800	51404500
P55083	MFAP4	1	0	0	0	0	149296	0	0	106105	0	0	0	0	0	0	0
Q08431	MFGE8	5	0	0	0	0	3271590	353055	632480	2043050	0	0	0	0	335818	0	0
O43451	MGAM	42	8819530	22013400	12529700	2604430	16088900	11373400	6134920	3011080	457762000	176616000	235845000	414344000	8227970	149700000	133701000
Q2M2H8	MGAM2	23	725493	1594410	480178	1660230	1933490	1351160	1946480	448277	837057	1791320	1491050	2808070	703908	5114240	6561630
Q99685	MGLL	2	242078	476635	527058	342019	175214	497614	1862760	962334	0	0	0	0	0	0	0
P10620	MGST1	3	0	0	0	0	325532	0	1238240	0	0	0	0	0	0	0	0
Q99735	MGST2	1	0	0	0	0	588065	0	0	0	0	0	0	0	0	0	0
O14880	MGST3	2	0	712614	0	0	831878	132839	4316260	699107	0	0	0	0	28777.9	0	0
Q8TDZ2	MICAL1	3	0	0	0	0	121302	0	389297	0	0	0	0	0	0	0	0
P14174	MIF	2	0	0	260813	0	868128	0	1507310	0	0	0	0	0	3303080	216411	17454300
Q8N4C8	MINK1	4	0	0	131233	150590	278818	0	0	0	0	0	0	0	0	0	0
Q9H081	MIS12	1	0	965927	0	0	0	0	2640030	380340	0	0	0	0	341987	0	6074610
Q8WV92	MITD1	3	0	96055.5	405259	407713	0	0	0	0	0	0	0	0	0	0	0
Q14165	MLEC	1	0	0	0	0	484437	0	0	0	0	0	0	0	0	0	185763
P08473	MME	31	157914000	221124000	138590000	3112050	43777600	366278000	77752200	1083910	10304400	7997320	5629210	58074000	1669980	19761200	32340700
P03956	MMP1	3	0	0	0	0	734779	0	0	828216	0	0	0	0	450497	0	0
P08253	MMP2	11	0	0	0	0	226146	0	0	16060800	0	0	0	0	1045660	0	0
P22894	MMP8	7	0	0	0	0	752444	0	545613	0	0	0	0	0	22320100	0	2612490
P14780	MMP9	14	0	0	0	0	2403720	0	800180	0	0	0	0	0	6594180	0	6946310
P41218	MNDA	6	0	0	0	0	5627680	0	5652530	204105	0	0	0	0	2576180	65582.1	500002
Q7L9L4;Q9H8S9	MOB1B	1	0	0	0	0	619660	0	0	219802	0	0	0	0	0	0	0
Q13724	MOGS	2	0	0	0	0	217822	0	0	0	0	0	0	0	0	0	0
P05164	MPO	27	6636940	9757060	5796610	1144200	806911000	28561300	1673830000	33441100	978324	286544	821069	549814	60381600	3661920	38703500
P25325	MPST	1	0	0	0	0	0	0	0	0	0	0	0	0	227447	0	675999
P22897	MRC1	4	0	0	0	0	137393	0	0	0	0	0	0	0	77923.8	0	0
Q9NXJ0	MS4A12	1	1367820	135046	1774820	12628100	0	288953	1053420	2006640	0	0	0	0	0	0	0
P26038	MSN	6	0	0	0	0	2612650	0	466216	0	0	0	0	0	138585	0	1143910
Q13126	MTAP	5	0	0	0	0	0	0	0	0	0	0	0	0	606641	0	2850240
P00403	MT-CO2	1	0	0	0	0	470778	0	826709	0	0	0	0	0	0	0	0
P00156	MT-CYB	1	0	763525	0	0	0	165000	396478	819611	0	0	0	0	0	0	65379
P03905	MT-ND4	2	0	0	0	0	0	0	155391	0	0	0	0	0	0	0	0
P55157	MTTP	21	0	0	0	0	4610740	188414	625775	587892	0	0	0	0	163914	0	0
P15941	MUC1	6	13895200	63783700	47533700	86432600	50722300	45447800	60495000	34659200	527879	1322560	1268280	2450960	2785860	1922150	4351990
Q9UKN1	MUC12	9	39040800	85008800	190152000	950845000	15638600	23102600	48596700	37135500	1797000	565616	1318710	24789600	774887	250813	502799
Q9H3R2	MUC13	7	38650700	132861000	176837000	144452000	68372200	185351000	119940000	111919000	0	4137100	3616210	10639900	5185520	7079080	6204920
Q685J3	MUC17	2	0	622887	0	0	13900000	2087290	0	0	0	0	333873	0	1993490	3240890	0
Q02817	MUC2	45	6450540	2724680	4608340	21884200	154789000	10504900	21683200	106677000	40677800	44043700	91544400	119652000	185828000	114280000	54157000
Q02505	MUC3A	7	0	774056	637633	972177	2020300	16880400	639944	4500000	0	375784	371144	0	339042	1595370	0
Q99102	MUC4	12	1373760	937295	4349630	6726530	6541220	21014600	8980240	4842210	0	0	0	0	523430	769774	1359970
P98088	MUC5AC	52	2962050	1277220	3287950	1164240	7402430	3359450	2133850	6182030	16837600	10082500	18320000	7442810	37934300	5057220	5617530
Q9HC84	MUC5B	26	0	731987	866870	2776000	4630240	1225830	2711870	12656400	6318100	1704260	5128860	15789600	34529200	3812540	4664840
Q6W4X9	MUC6	14	0	0	504291	0	2217130	550265	1050670	2571990	6081790	4191540	12395300	47962300	24061000	25409700	35294700
Q96EY5	MVB12A	1	0	325330	645671	1398870	259490	205966	565664	443544	0	0	0	0	0	0	0
P53602	MVD	2	0	0	0	0	237232	0	0	0	0	0	0	0	0	0	0
Q14764	MVP	15	0	0	0	0	1105290	0	4925040	498192	0	0	0	0	1900390	0	5138660
Q96S97	MYADM	4	0	399226	275534	312672	6361500	160988	4474060	472419	0	0	0	0	191803	0	0
Q00872	MYBPC1	6	0	0	0	0	0	0	175449	1385200	0	2967750	0	0	0	0	0
Q14324	MYBPC2	1	0	0	0	0	0	0	0	329833	0	0	0	0	0	0	0
Q969H8	MYDGF	2	0	0	0	0	598042	0	683170	145493	0	0	0	0	2999330	0	3282750
P12882	MYH1	29	4649720	5113830	0	1927790	510070	1954330	13556300	32835600	1140730	661703	0	1397230	1961140	565759	1526000
Q7Z406	MYH14	16	0	0	0	387213	1364840	0	1010080	962440	0	0	0	0	1352760	0	623938
Q9UKX2	MYH2	9	0	281549	0	211945	0	626755	3377570	5995290	0	0	0	0	164979	126681	73098
P11055	MYH3	1	0	248819	0	0	0	155363	1053490	0	0	0	0	0	0	0	0
Q9Y623	MYH4	3	0	677072	0	0	0	0	4183470	3294720	0	0	0	0	0	0	0
P13533	MYH6	2	0	98079.4	0	0	0	0	0	0	0	0	0	0	0	0	0
P12883	MYH7	22	0	677465	0	0	0	0	1424270	9470980	0	0	0	311755	1359580	133289	423826
P35579	MYH9	56	0	4665070	0	790327	10958800	933762	3633590	4102580	0	0	0	0	5270870	0	3384780
P05976	MYL1	2	0	0	0	0	0	0	4187410	13790400	0	0	0	0	0	0	0
Q96A32	MYL11	1	0	455279	0	289378	0	359386	3186820	6714190	0	0	0	0	0	0	0
O14950;P19105	MYL12B	6	0	0	0	409227	2258510	0	1063770	4834410	309029	0	0	627587	679527	0	1584370
P10916	MYL2	1	0	0	0	0	0	0	0	942841	0	0	0	0	0	0	0
P60660	MYL6	5	470586	1563190	1704660	3555230	4916650	772363	2707180	773732	0	0	0	628015	2365420	0	3407150
Q96JP2	MYO15B	29	1075040	3692310	6827080	12545000	2249100	2672310	3011870	5306650	0	0	0	253471	0	0	0
Q9UBC5	MYO1A	33	1013940	3143650	2712310	3595160	4466360	6400060	4714730	4759880	0	0	0	0	130818	0	23495200
O43795	MYO1B	11	0	345021	382439	507424	264730	629315	962376	373338	0	0	0	0	0	0	0
O00159	MYO1C	13	552839	1105490	1139950	2387520	1834350	1481060	3488710	3216860	0	0	0	0	170006	0	0
O94832	MYO1D	31	915669	2507050	2825630	5041090	2516690	3075100	3135110	4267880	0	0	0	0	68038.3	0	0
Q12965	MYO1E	15	0	391746	479143	955106	1213840	473945	1027270	655533	0	0	0	0	0	0	0
O00160	MYO1F	5	0	0	0	0	200408	0	501394	0	0	0	0	0	0	0	0
B0I1T2	MYO1G	1	0	0	0	0	0	0	350299	0	0	0	0	0	0	0	0
Q9Y4I1	MYO5A	2	0	4163270	0	147262000	0	0	0	0	0	0	0	0	0	0	0
Q6PIF6	MYO7B	49	953786	3388360	4081370	4746250	4097570	5012510	3155500	3079100	0	0	0	0	96683.4	1487900	0
Q13459	MYO9B	2	0	1038330	0	0	0	0	0	0	0	0	0	0	0	0	0
Q9NZM1	MYOF	19	0	280543	329481	519231	592156	341102	2579490	840604	0	0	0	0	0	0	2062710
P54296	MYOM2	2	0	0	0	0	0	0	0	622847	0	0	0	0	0	0	0
Q9UQQ1	NAALADL1	13	710257	12518500	2580070	713814	5487930	1971510	842628	306799	9363660	21918600	12325200	28873100	320204	10079600	12263900
O95544	NADK	2	0	0	0	0	258590	0	0	0	0	0	0	0	286496	0	273193
Q6IA69	NADSYN1	3	0	0	0	0	183892	0	0	0	0	0	0	0	0	0	0
P17050	NAGA	4	0	0	0	0	0	0	0	0	1346350	777112	1153510	0	119099	1637630	1126590
Q9UJ70	NAGK	6	0	0	0	0	344029	0	0	0	0	0	0	0	96872.5	0	0
P54802	NAGLU	5	0	0	0	0	0	53429.5	0	0	597349	137414	191709	168738	167907	297286	174154
P43490	NAMPT	8	0	0	0	0	4111640	0	0	0	0	0	0	0	163641	0	0
P55209	NAP1L1	2	0	0	0	0	0	0	0	0	0	0	0	0	96079.6	0	0
P54920	NAPA	7	0	671793	805869	2212950	530156	421036	563671	839386	0	0	0	0	0	0	0
Q99747	NAPG	2	0	0	193059	607699	149805	0	0	0	0	0	0	0	0	0	0
Q6XQN6	NAPRT	4	0	0	0	0	734955	0	639906	0	0	0	0	0	216083	0	1703320
O43776	NARS1	1	0	0	0	0	287030	0	306158	99601.2	0	0	0	0	43013.8	0	0
Q6ZNJ1	NBEAL2	5	0	0	0	0	430835	0	0	0	0	0	0	0	0	0	0
P19878	NCF2	4	0	0	0	0	694410	0	1066720	0	0	0	0	0	0	0	0
Q15080	NCF4	4	0	0	0	0	326372	0	228695	0	0	0	0	0	24873.5	0	0
P55160	NCKAP1L	1	0	0	0	0	384981	0	0	0	0	0	0	0	0	0	0
P19338	NCL	2	0	0	0	0	186584	0	0	0	0	0	0	0	350198	0	0
Q92542	NCSTN	6	2105770	3000420	3001690	1650660	2430850	3972500	6630090	4029030	4926670	2015030	2036340	2923740	613132	2052460	1513890
O96000	NDUFB10	1	0	0	0	0	41494.9	0	177265	0	0	0	0	0	0	0	0
P49821	NDUFV1	2	0	0	0	0	842349	0	0	0	0	0	0	0	0	0	0
Q96PU5	NEDD4L	4	0	859637	349788	252820	598598	1626150	842934	369617	0	0	0	0	0	0	0
O14745	NHERF1	7	1806820	3697680	3641530	7874060	951334	849446	720133	1826070	618231	165404	221940	1680460	200610	22739.3	1095140
Q15599	NHERF2	3	0	318286	254601	592055	46954.3	0	0	190214	0	0	0	0	0	0	0
Q5JS37	NHLRC3	3	0	0	0	0	0	0	0	0	5207350	1462750	1484990	2721760	507044	2358970	1058510
Q9BZQ8	NIBAN1	4	0	0	0	0	372235	0	0	0	0	0	0	0	0	0	0
Q96TA1	NIBAN2	4	0	166667	426914	466095	641813	331134	578102	360094	0	0	0	0	0	0	0
P14543	NID1	19	0	0	0	0	0	0	0	5033710	0	0	0	0	203180	0	332586
Q9GZT8	NIF3L1	1	0	0	0	0	0	0	0	0	0	0	0	0	275419	0	495749
O75323	NIPSNAP2	1	0	0	0	0	551601	0	803282	0	0	0	0	0	60586.2	0	0
Q9UFN0	NIPSNAP3A	3	0	0	0	0	336744	0	0	761516	0	0	0	0	794825	0	1630340
Q86X76	NIT1	3	0	0	0	0	406344	0	0	0	0	0	0	0	381750	0	408809
Q9NQR4	NIT2	2	0	0	0	0	132066	0	0	0	0	0	0	0	265957	0	625808
P59044	NLRP6	16	0	627443	423699	0	1635700	965604	668694	0	0	0	0	0	0	0	0
P15531	NME1	3	0	0	0	0	143254	0	0	0	0	0	0	0	2080790	0	4134370
P22392	NME2	8	0	0	0	285875	1310240	607637	3069440	1124240	1649340	216600	177797	918648	9145570	442044	16787000
P30419	NMT1	1	0	0	0	0	352243	0	0	0	0	0	0	0	134121	0	0
Q13423	NNT	1	0	0	0	0	1957160	0	0	0	0	0	0	0	805521	0	507617
P69849;Q15155;Q5JPE7	NOMO3	2	0	0	0	0	204120	0	0	0	0	0	0	0	128119	0	330419
P35228	NOS2	29	0	0	0	150548	916670	0	6693170	0	0	0	0	0	0	0	0
Q8IVI9	NOSTRIN	3	0	0	0	0	260379	0	327243	318393	0	0	0	0	0	0	0
Q9Y5S8	NOX1	3	284808	497420	701759	641549	92042.3	182694	670530	461022	0	0	0	0	0	0	0
Q8NFA2	NOXO1	3	0	314329	261460	413540	112303	0	0	183149	0	0	0	0	0	0	0
O15118	NPC1	1	0	0	0	0	371835	0	0	0	0	0	0	0	0	276521	62330
Q9UHC9	NPC1L1	9	0	299742	0	0	2185780	165027	0	0	0	0	0	0	96196.1	0	0
P61916	NPC2	2	0	0	0	0	0	0	0	612273	0	476617	0	2070390	152935	364389	326994
Q8NDH3	NPEPL1	3	0	0	0	0	147885	0	0	58232.7	0	792335	0	0	87982	386692	764740
P55786	NPEPPS	22	0	486094	0	0	1204780	0	1043910	193159	2213260	1002520	620735	1155200	595751	178070	6388490
P06748	NPM1	2	0	0	0	0	0	1102910	0	0	9345250	10501800	3431470	16669700	3653340	7239180	38130300
Q9Y639	NPTN	4	0	426876	482385	0	1936030	1045270	3386640	848384	0	0	0	0	0	201976	0
P15559	NQO1	3	0	0	0	0	698047	0	0	0	0	0	0	0	0	0	0
P16083	NQO2	7	0	0	0	0	0	0	0	0	0	0	0	0	1996120	557597	8644930
P01111	NRAS	2	0	0	0	291002	0	0	0	0	0	0	0	0	0	0	0
O43847	NRDC	1	0	0	0	0	586986	0	0	0	0	0	0	0	2278020	0	0
Q15738	NSDHL	2	0	0	0	0	394661	0	0	0	0	0	0	0	0	0	0
P46459	NSF	7	0	0	0	0	373129	0	332561	189174	0	0	0	0	522521	0	4347570
P49902	NT5C2	3	0	0	0	0	38902.8	0	341240	0	0	0	0	0	105324	0	0
Q5TFE4	NT5DC1	2	0	0	0	0	0	0	0	0	0	0	0	0	654291	0	0
P21589	NT5E	12	2058600	8288050	9343520	13755800	6772160	13239000	3628590	3970040	0	1258370	865142	1225290	362932	2281380	2105700
Q02818	NUCB1	6	0	0	0	0	0	0	0	2888810	0	0	0	0	0	0	0
Q9Y266	NUDC	2	0	0	0	0	0	0	0	0	0	0	0	0	494721	0	0
Q9UKK9	NUDT5	6	0	0	0	0	0	0	0	0	0	398500	0	1492880	787853	339889	4489080
Q9UBU9	NXF1	1	0	0	0	0	47079.5	0	0	0	0	0	0	0	0	0	0
Q96DL1	NXPE2	1	0	0	0	0	0	0	0	0	0	0	0	0	854014	0	0
Q86UD1	OAF	2	0	0	0	0	333480	0	0	1110540	0	0	0	0	0	0	0
P04181	OAT	4	0	0	0	0	1057370	0	0	0	0	0	0	0	166113	0	0
Q9NX40	OCIAD1	2	0	0	0	0	824289	0	0	0	0	0	0	0	0	0	0
Q56VL3	OCIAD2	2	0	0	0	0	300006	0	122722	0	0	0	0	0	0	0	0
Q16625	OCLN	2	0	0	0	264872	0	0	0	0	0	0	0	0	0	0	0
Q02218	OGDH	3	0	0	0	0	216015	0	0	0	0	0	0	0	0	0	0
Q9NTK5	OLA1	2	0	0	0	0	445529	0	0	655750	0	0	0	0	2047700	0	8634220
Q6UX06	OLFM4	12	0	1481240	188402	12546300	674956000	28522100	152693000	13280200	3824940	1479740	5098830	5986910	82305900	13654000	49093100
Q9NRN5	OLFML3	1	0	0	0	0	0	0	0	432144	0	0	0	0	0	0	0
P02763	ORM1	8	0	72371.2	0	0	6426360	365032	379985	18218800	2794290	3908280	10868200	29652400	1296840000	24138500	6966250
P19652	ORM2	6	0	0	0	0	5226840	0	0	9225000	0	122667	541020	5786930	322835000	3308630	1227320
Q92882	OSTF1	1	0	25648.4	57084.7	0	107676	0	0	0	0	0	0	0	22206.5	0	0
P00480	OTC	3	0	0	0	0	1655490	0	0	0	0	0	0	0	443934	0	0
Q7RTS6	OTOP2	2	1760640	1937940	312093	4682720	0	344566	778904	3142240	0	0	0	0	0	0	0
Q96FW1	OTUB1	2	0	0	0	690874	1308440	0	0	0	0	0	0	0	0	0	0
Q99571	P2RX4	3	0	480807	606178	494466	284159	680396	989294	1624020	0	0	0	0	0	0	0
P07237	P4HB	14	0	0	0	0	1718800	0	1242920	294249	1222770	0	0	1557760	8428540	272024	5191030
Q9UQ80	PA2G4	3	0	0	0	0	759027	0	0	0	0	0	0	0	161085	0	222514
Q9BRP4	PAAF1	2	0	0	0	0	10875800	0	0	0	0	0	0	0	0	0	0
P11940	PABPC1	2	0	0	0	0	116742	0	0	0	0	0	0	0	0	0	0
Q9UNF0	PACSIN2	6	0	840749	1054080	2154880	964166	557444	0	819648	0	0	0	0	0	0	0
Q9Y2J8	PADI2	8	0	268590	55778.3	282009	1443390	362887	1312590	449260	0	0	0	0	818422	0	467125
Q9UM07	PADI4	3	0	0	0	0	0	0	0	0	0	0	0	0	1231000	0	1585560
P43034	PAFAH1B1	4	0	0	0	126795	527568	0	0	0	0	0	0	0	0	0	0
Q15102	PAFAH1B3	1	0	0	0	0	350762	0	0	0	0	0	0	0	0	0	0
P22234	PAICS	4	0	0	0	0	331756	0	872573	0	0	0	0	0	380574	0	203826
O96013	PAK4	1	0	0	0	0	60562.3	0	0	0	0	0	0	0	0	0	0
Q8N3R9	PALS1	9	0	475765	1044500	1366930	221557	305805	325084	600210	0	0	0	0	0	0	0
P19021	PAM	2	0	0	0	0	0	0	0	0	0	0	0	0	147221	0	312344
Q99497	PARK7	3	0	0	0	0	0	0	0	0	0	0	0	0	656504	0	557720
Q9UKK3	PARP4	22	0	0	0	0	1115470	288239	5226090	230969	0	0	0	0	151633	0	305504
Q8NI35	PATJ	11	0	429097	1039780	1169530	159317	311921	0	570340	0	0	0	0	0	0	0
Q9BUH6	PAXX	1	0	0	0	0	0	0	0	0	0	0	0	0	180046	0	1585820
P11498	PC	1	0	0	0	0	891475	0	0	19783.9	0	0	0	0	261534	0	0
P61457	PCBD1	2	0	0	0	0	0	0	0	0	0	0	0	0	1327570	0	1932470
Q15365	PCBP1	3	0	222705	459383	796998	2351570	238535	988813	552851	0	0	0	0	418155	0	0
Q15366	PCBP2	2	0	0	0	0	967359	0	0	0	0	0	0	0	82126.9	0	0
P05165	PCCA	2	0	0	0	0	77819.4	0	0	0	0	0	0	0	0	0	0
P05166	PCCB	1	0	0	0	0	0	0	0	0	0	0	0	0	344941	0	0
Q16822	PCK2	10	0	0	0	0	5172300	0	1209370	0	0	0	0	0	266673	0	859694
O95613	PCNT	1	0	290286	0	0	269322	0	0	1240610	0	0	0	0	0	0	0
Q15113	PCOLCE	6	0	0	0	0	14079.2	0	0	3878840	0	0	0	0	139775	0	0
Q9UHG3	PCYOX1	6	0	238868	0	0	577634	881146	1451980	459566	0	0	0	0	0	0	0
P49585	PCYT1A	2	0	0	0	0	0	0	0	0	0	0	0	0	153617	0	0
Q9BUL8	PDCD10	4	694456	1526600	2174880	2120110	306040	629165	379939	699802	0	0	0	0	0	0	0
O75340	PDCD6	3	1815730	2665730	3241300	2286950	1561210	1551390	2179780	666635	0	0	0	0	369474	0	0
Q8WUM4	PDCD6IP	24	5811440	10263800	14713100	20000900	6211630	4436420	4272150	9487820	0	0	0	943975	435210	0	0
P30101	PDIA3	10	0	0	0	0	895854	0	884972	284329	309845	0	0	657983	2347550	0	5169930
P13667	PDIA4	14	0	0	0	0	417187	0	0	0	0	0	0	0	1734130	0	4328980
Q15084	PDIA6	4	0	0	0	0	492957	0	0	0	0	0	0	0	1657820	0	1645450
O00151	PDLIM1	1	0	0	0	0	44775.4	0	0	0	0	0	0	0	0	0	0
O00764	PDXK	3	0	0	0	0	462626	0	0	0	0	0	0	0	243322	0	2314630
Q96GD0	PDXP	1	0	0	0	0	240589	0	0	0	0	0	0	0	0	0	0
Q5T2W1	PDZK1	7	0	927765	913950	990937	1240670	1699660	449064	712934	0	0	0	0	0	0	0
P30086	PEBP1	7	0	497579	488316	591356	210273	0	255424	0	0	513252	443833	0	10683400	1184840	14386900
Q9UBV8	PEF1	2	0	488438	279335	357685	769758	272929	664421	125683	0	0	0	0	142033	0	0
P12955	PEPD	8	0	304519	0	0	265301	258133	341282	476759	812543	3046160	578911	7651880	3193920	4375740	18754200
P02776	PF4	2	0	0	0	0	0	0	0	596289	0	0	0	0	0	0	0
O15067	PFAS	2	0	0	0	0	43248.5	0	0	0	0	0	0	0	234518	0	0
P17858	PFKL	8	0	0	0	0	591540	0	644978	379264	0	0	0	0	0	0	0
Q01813	PFKP	5	0	0	0	0	248425	0	222222	0	0	0	0	0	0	0	0
P07737	PFN1	5	2420380	4685830	7184220	10087400	52679900	5423950	16279100	15495500	0	0	0	1067050	22526600	0	41553900
P0DJD7;P0DJD8;P0DJD9	PGA4	2	0	0	0	0	100236000	149059	1541500	176998	0	0	0	0	19318700	300509	221707
P18669	PGAM1	5	0	0	0	697410	1225790	234522	662686	485079	0	0	0	0	1099870	0	906622
Q9HCN3	PGAP6	1	0	0	0	0	253715	0	0	0	0	0	0	0	0	0	0
P20142	PGC	1	0	0	0	0	42304900	0	0	595462	0	0	0	0	64949000	65586.7	564179
P52209	PGD	11	0	169965	210007	439141	13317900	178147	1349680	322285	0	0	0	0	1029450	0	0
P00558	PGK1	9	564391	758394	698166	1084280	5054150	596901	1514270	1851980	0	0	0	2343240	4389140	0	850529
O75594	PGLYRP1	3	0	0	0	0	4465950	3132240	61092300	171922	0	0	0	0	2962620	0	3683770
Q96PD5	PGLYRP2	4	0	0	0	0	2627170	0	0	2959330	0	0	0	0	2304880	0	0
P36871	PGM1	12	0	0	0	0	559833	0	0	447048	0	0	0	0	479670	0	0
Q96G03	PGM2	13	0	0	0	0	1320960	0	0	0	0	0	0	551271	308278	0	411350
Q6PCE3	PGM2L1	2	0	0	0	0	308486	0	0	0	0	0	0	0	0	0	0
A6NDG6	PGP	3	0	0	0	0	474223	0	0	0	0	0	0	0	883001	0	2902090
P35232	PHB1	7	0	0	0	0	1164090	0	791403	0	0	0	0	0	111652	0	0
Q99623	PHB2	7	0	0	0	0	1225220	0	1097110	360212	0	0	0	0	0	0	0
Q9Y5J5	PHLDA3	2	0	0	0	0	114799	0	0	0	0	0	0	0	0	180361	0
P19957	PI3	2	0	0	0	0	0	0	0	0	0	0	0	0	0	0	565627
P42356	PI4KA	4	0	0	0	0	122058	0	0	0	0	0	0	0	0	0	0
Q13492	PICALM	4	0	303554	287520	328862	318270	180172	679354	635647	0	0	0	0	0	0	0
P01833	PIGR	22	219130000	236035000	636294000	164100000	580484000	584418000	189694000	911339000	431429000	249170000	496358000	1314820000	872757000	696706000	124797000
P12273	PIP	5	290182	1199580	731956	106029	395440	3505600	625873	728929	2926720	1401920	7850890	2141100	2311860	6937340	3814530
Q8TBX8	PIP4K2C	1	0	0	0	0	0	0	0	344091	0	0	0	0	0	0	0
Q8N4L2	PIP4P2	1	0	0	0	0	314696	0	0	0	0	0	0	0	0	0	0
O14986	PIP5K1B	3	0	284557	267291	404135	97858	170111	141794	643529	0	0	0	0	0	0	0
Q9GZP4	PITHD1	5	0	0	0	0	0	0	0	0	814127	680566	640531	1267590	401715	723410	3143330
Q00169	PITPNA	2	0	0	0	0	596069	0	0	0	0	0	0	0	0	0	0
P14618	PKM	17	0	591122	372249	717265	16024400	490374	7768860	1750100	314513	280930	0	816054	8805790	166817	35950700
Q16513	PKN2	5	0	224173	253236	623621	308669	77001.2	402393	732536	0	0	0	0	0	0	0
Q13835	PKP1	2	0	344108	0	0	0	107186	0	210006	0	0	0	0	188280	95026.3	0
O15496	PLA2G10	1	0	0	332318	0	0	547332	253819	447131	0	0	0	0	0	0	0
P04054	PLA2G1B	4	1767060000	261562000	5425720000	13495300	367103	1670510000	69541400	258297000	0	4309130	34556800	0	69788.5	20266100	6813600
P14555	PLA2G2A	2	92377200	24346500	39647600	5938420	7222780	389433000	198667000	176383000	0	231331	352857	0	286308	2115270	2110870
Q03405	PLAUR	2	0	0	0	0	36722	0	0	0	0	0	0	0	0	0	0
Q6P1J6	PLB1	4	0	0	0	0	184996	0	0	0	829429	0	863975	751912	33889.4	473450	497377
Q6P4A8	PLBD1	8	458937	494057	448310	0	515516	801469	2377460	1385480	3552730	1129180	1319720	1440930	4892250	1275140	22944500
Q8NHP8	PLBD2	5	0	0	0	0	0	0	0	0	2542950	1351410	1386690	2182120	0	1847970	1489550
Q01970	PLCB3	4	0	767702	0	453327	198785	412387	0	0	0	0	0	0	936124	0	0
P51178	PLCD1	6	0	611123	1069630	2902770	0	328107	0	990092	0	0	0	0	0	0	0
P16885	PLCG2	2	0	0	0	0	110700	0	0	0	0	0	0	0	0	0	0
Q13393	PLD1	11	220540	670903	768003	1056810	429066	933293	1544860	802928	0	0	0	0	0	0	0
Q15149	PLEC	14	0	0	0	60665.4	478113	0	244820	383783	0	0	0	0	1150440	0	2102630
P08567	PLEK	3	0	0	0	0	918079	0	706499	0	0	0	0	0	174830	0	516249
Q9HB21	PLEKHA1	2	0	0	0	0	100857	0	0	0	0	0	0	0	0	0	0
P00747	PLG	18	0	0	0	0	2089010	0	657803	437843	0	0	0	0	1366130	301019	2222690
Q02809	PLOD1	3	0	0	0	0	0	0	0	382867	0	0	0	0	0	0	0
Q04941	PLP2	1	0	0	0	0	411363	0	0	0	0	0	0	0	0	0	0
O14494	PLPP1	5	1296620	5260310	3237450	1835720	485939	5466770	2389800	5440580	0	0	0	0	0	0	0
O43688	PLPP2	3	385927	805769	346357	0	0	858285	971401	0	0	0	0	0	0	0	0
Q14651	PLS1	12	409182	1408330	605906	2740810	2205080	2036750	1657620	1403730	2465570	627840	231109	3063510	523150	409696	3684220
O15162	PLSCR1	2	17498000	12746900	16986100	31887500	3468580	29770900	13950800	17784400	0	0	0	2118690	0	0	0
Q9NRQ2	PLSCR4	2	0	1004610	1087620	1370740	154378	708741	875422	675986	0	0	0	0	0	0	0
P55058	PLTP	6	0	0	0	0	2962440	0	1928850	2924900	0	0	0	0	238353	0	0
O15305	PMM2	3	0	0	0	253180	0	0	0	0	0	0	0	0	1284020	0	0
P16233	PNLIP	19	30201500	158534000	2350290000	2497280	379209	3895510000	206557000	227249000	3366340	2314300	57172900	1050490	196379	65604700	10795100
P54317	PNLIPRP2	7	607415	0	0	0	176041	0	605647	3190820	0	0	0	0	997079	0	325581
P00491	PNP	13	0	80170.9	102437	144601	1201280	0	588881	0	0	0	0	363860	5015340	0	2906730
Q9NVS9	PNPO	2	0	0	0	0	0	0	0	0	0	0	0	0	471231	0	729732
Q8TCS8	PNPT1	1	0	0	0	0	0	0	0	0	0	74358.5	0	1853360	0	213846	1062350
P52434	POLR2H	1	0	0	0	0	95202.2	0	0	0	0	0	0	0	0	0	0
P27169	PON1	2	0	0	0	0	2003860	0	0	0	0	0	0	0	538814	0	0
P16435	POR	5	0	0	0	0	1497620	0	0	0	0	0	0	0	0	0	0
Q15181	PPA1	2	0	0	0	0	135546	0	0	0	0	0	0	0	415271	0	188075
Q9H2U2	PPA2	1	0	0	0	0	315987	0	0	0	0	0	0	0	277694	0	593559
O75145	PPFIA3	1	0	0	0	0	0	0	0	4709350	0	0	0	0	0	0	0
P62937	PPIA	5	2336680	4983890	6449640	13825600	5515830	2137200	3018300	3825270	130209	202867	698483	1915090	2924380	0	521141
P23284	PPIB	4	0	0	0	0	2452690	0	531119	1698820	0	0	0	358628	993234	0	2117410
Q9Y3C6	PPIL1	1	0	0	0	458974	226787	0	0	0	0	0	0	0	0	0	0
P62140	PPP1CB	8	0	332497	449238	580974	904597	92757.5	709919	412392	0	0	0	0	0	0	0
P36873	PPP1CC	2	0	394566	0	119140	389379	147754	222182	0	0	0	0	0	0	0	0
P62714;P67775	PPP2CB	1	0	0	0	0	468669	41750.7	158739	0	0	0	54034.4	0	102141	57018.8	653956
P30153	PPP2R1A	3	0	0	0	0	335909	0	278966	0	0	0	0	0	0	0	0
Q08209	PPP3CA	3	0	0	89072	155294	637090	85869.2	223033	0	0	0	0	0	75180.9	0	0
P63098	PPP3R1	1	0	0	0	0	0	0	0	0	0	0	0	0	426915	0	0
P42785	PRCP	4	0	0	0	0	0	0	0	0	0	259634	0	0	184558	147915	1364700
Q06830	PRDX1	7	745202	1356090	832456	671175	3889170	1202730	2367150	1318540	611091	303200	258541	0	14875000	277288	20764600
P32119	PRDX2	3	0	304653	0	0	1984100	0	942947	0	0	0	0	0	10133200	125850	35870200
P30048	PRDX3	5	0	0	0	0	1270980	0	410416	176417	0	0	0	0	5170740	185355	7658800
Q13162	PRDX4	3	0	0	0	0	546207	0	869145	2573490	0	0	0	0	1056120	386308	3093300
P30044	PRDX5	4	447843	677439	739623	2411810	4909180	735583	2648710	1388460	0	0	0	0	956171	0	2221080
P30041	PRDX6	8	172233	456661	527175	1831120	2914430	235293	1500800	1685540	0	0	0	0	1952940	0	861734
P48147	PREP	12	0	0	0	0	710269	0	706971	490971	529308	727540	380290	602277	615435	530098	6214760
P13727	PRG2	4	0	0	0	35587.2	0	0	11098500	660373	0	0	0	0	0	0	0
Q9Y2Y8	PRG3	2	1464850	305483	373072	0	0	554255	14320600	251953	0	0	0	0	0	0	0
Q92954	PRG4	1	0	0	0	0	0	0	0	365433	0	0	0	0	0	0	0
P17612	PRKACA	1	0	116985	228763	69984.6	421862	151528	236931	445491	0	0	0	0	0	0	0
P22694	PRKACB	4	0	313326	417086	784404	0	229100	416740	571645	0	0	0	0	0	0	0
P54619	PRKAG1	3	0	0	0	0	171019	0	365830	0	0	0	0	0	0	0	0
P10644	PRKAR1A	5	0	0	0	98914	356578	0	444721	0	0	0	0	0	0	0	0
P13861	PRKAR2A	10	361426	755641	1288600	2313530	264458	604715	385609	1530430	0	0	0	0	60983.3	0	0
P05771;P17252	PRKCB	1	0	0	0	0	50702.1	0	0	0	0	0	0	0	0	0	0
Q05655	PRKCD	3	0	88136.1	246057	595842	952377	141408	619765	441411	0	0	0	0	0	0	0
P14314	PRKCSH	2	0	0	0	0	0	0	0	0	0	0	119333	0	495988	477392	2110280
P78527	PRKDC	3	0	0	0	0	118047	0	220748	0	0	0	0	0	0	0	0
Q13237	PRKG2	6	0	177761	95593.3	0	299185	423391	114152	0	0	0	0	0	0	0	0
Q99873	PRMT1	1	0	0	0	0	250153	0	0	0	0	0	0	0	0	0	0
Q9UNN8	PROCR	1	0	0	0	0	293595	0	0	294132	0	0	0	0	16599.7	0	0
O43490	PROM1	12	0	490733	447336	5189340	1805130	0	0	0	0	0	0	0	0	0	0
P07225	PROS1	10	0	0	0	0	873455	0	179493	441696	0	0	0	0	1182460	91622.3	383565
Q9UMS4	PRPF19	2	0	0	0	0	273182	0	0	0	0	0	0	0	117100	0	0
P60891	PRPS1	2	0	0	0	0	734414	0	790240	0	0	0	0	0	0	0	231328
Q14558	PRPSAP1	1	0	0	0	0	135753	0	210446	0	0	0	0	0	0	0	0
P07477	PRSS1	2	35342400	54800100	12102800	25762500	0	23870100	5757760	4586450	560212000	516429000	140608000	0	644859	249775000	22529600
P07478	PRSS2	7	372860000	240055000	436056000	682214000	1287700	185025000	16423700	17087900	2384120000	1723740000	1999490000	409192000	14476100	1439750000	133274000
O95084	PRSS23	1	0	0	0	0	0	0	0	511443	0	0	0	0	0	0	0
P35030	PRSS3	3	6289010	1031360	740520	5938620	936382	968808	666697	2355310	10647800	1280750	4892400	3455430	0	1025870	515474
Q6UWY2	PRSS57	1	0	0	0	0	92311	0	374790	0	0	0	0	0	0	0	0
Q16651	PRSS8	2	722224	364279	1046510	5447180	548532	887505	1507400	0	0	400807	399896	1944490	1211270	678206	0
P24158	PRTN3	4	3054990	1253370	1564730	564019	29587800	12670700	100171000	5759480	0	0	0	0	51140200	349410	14067900
Q9BRX8	PRXL2A	2	0	0	0	0	248319	0	0	57523.1	0	0	0	0	0	0	0
P07602	PSAP	4	0	0	0	0	478085	2880400	0	609230	0	141110	0	0	947264	1683130	1354480
Q9Y617	PSAT1	3	0	0	0	0	711065	0	290610	0	0	0	0	0	196270	0	0
O43653	PSCA	1	777825	9959090	30573000	274759	0	0	9351560	2815500	0	3594050	2072950	0	0	0	37875300
P25786	PSMA1	4	0	495770	0	0	4575830	1315590	12800600	2705130	0	0	0	2160810	6127210	1250600	26101000
P25787	PSMA2	5	0	79820.4	0	0	1005510	177948	4694440	681732	0	188137	0	0	2341740	292033	9218620
P25788	PSMA3	6	0	236790	0	0	1862190	639207	5279620	1175930	1022180	257351	302125	439586	4087040	706882	13824600
P25789	PSMA4	4	0	440372	0	0	2958190	698270	8648340	2276610	2240040	358953	296577	0	4794910	814675	15937600
P28066	PSMA5	7	0	495534	0	0	2105320	606793	8038200	1095270	1223700	317254	302599	948210	4825580	897470	17485800
P60900	PSMA6	9	0	372170	399787	0	3223430	1014440	11059800	2251140	0	304006	383231	634797	6158450	849825	20581200
O14818	PSMA7	6	0	724813	0	0	4990050	1452550	24898500	2880490	1859230	611718	623143	1611180	7348750	1636790	27720500
P20618	PSMB1	9	0	193311	0	0	1474470	269191	5116220	1313910	0	0	0	0	2077850	449749	7251610
P40306	PSMB10	4	0	0	0	0	217531	0	1460880	0	0	0	0	0	469874	145838	5006470
P49721	PSMB2	5	0	209363	0	0	985676	204430	2920240	628037	0	160456	57521.3	0	4039430	498775	12972100
P49720	PSMB3	6	0	0	0	0	289311	0	1032420	325358	0	24092.4	0	0	1150620	78439.1	2889670
P28070	PSMB4	2	0	0	0	0	1512650	294637	3683490	3491550	0	253400	0	0	2141020	756090	9579910
P28074	PSMB5	6	0	0	0	0	666615	0	390309	515575	0	0	0	0	1032120	0	717728
P28072	PSMB6	4	0	348984	0	0	2571400	533344	2786280	1542860	1600290	250246	235797	563709	3317200	403077	4154180
Q99436	PSMB7	4	0	0	0	0	1722550	316770	2104970	1338970	1200420	376437	231502	1431340	2910820	264057	5152710
P28062	PSMB8	6	0	134869	0	0	1422720	190386	4997260	583571	0	0	174178	0	2524890	397762	8532280
P28065	PSMB9	4	0	0	0	0	329536	58974.4	4209120	0	0	45574	0	0	969549	304795	7845180
P35998	PSMC2	4	0	0	0	0	542374	0	320257	0	0	0	0	0	0	0	0
P17980	PSMC3	1	0	0	0	0	272017	0	0	0	0	0	0	0	17778	0	0
P62195	PSMC5	2	0	0	0	0	342195	0	0	0	0	0	0	0	0	0	0
Q99460	PSMD1	1	0	0	0	0	437370	0	89190.1	0	0	0	0	0	16390.8	0	0
O00231	PSMD11	4	0	0	0	0	256279	0	0	0	0	0	0	0	0	0	0
O00232	PSMD12	2	0	0	0	0	499844	0	379078	0	0	0	0	0	0	0	0
Q9UNM6	PSMD13	1	0	0	0	0	497536	0	0	0	0	0	0	0	0	0	0
O00487	PSMD14	1	0	0	0	0	362271	0	0	0	0	0	0	0	0	0	0
Q13200	PSMD2	2	0	0	0	0	532415	0	0	0	0	0	0	0	31645.7	0	0
O43242	PSMD3	4	0	0	0	0	802662	0	196196	0	0	0	0	0	0	0	0
Q15008	PSMD6	4	0	0	0	0	341672	0	0	0	0	0	0	0	0	0	0
P51665	PSMD7	2	0	0	0	0	269640	0	0	0	0	0	0	0	0	0	0
Q06323	PSME1	1	0	0	0	0	127528	0	0	0	0	0	0	0	228238	0	93923.5
Q9UL46	PSME2	2	0	0	0	0	1279150	0	0	0	0	0	0	0	0	0	0
Q92530	PSMF1	1	0	0	0	0	936045	0	0	0	0	41029.3	0	0	184989	0	0
Q96BW5	PTER	2	0	0	0	0	98786	0	0	0	0	333597	0	470312	201179	228345	825715
Q15185	PTGES3	3	0	0	0	0	484120	0	606239	0	0	0	0	0	0	0	0
Q14914	PTGR1	11	0	223133	0	0	1945000	0	586286	528755	345859	3401330	542143	1112110	525369	327022	4372960
Q8N8N7	PTGR2	4	0	0	0	0	0	0	0	0	0	956759	390297	1018420	210175	394144	1227870
P23219	PTGS1	1	0	0	0	0	0	738399	0	0	0	0	0	0	10786500	9732140	18258600
P35354	PTGS2	1	0	0	0	0	68838.7	0	0	0	0	0	0	0	0	0	0
Q14289	PTK2B	1	0	0	0	0	106425	0	325696	0	0	0	0	0	0	0	0
Q12974;Q93096	PTP4A2	1	0	367983	478572	870819	396189	0	0	1504370	0	0	0	0	0	0	0
Q15257	PTPA	1	0	0	0	0	331614	0	0	0	0	0	0	0	87592	0	0
P29350	PTPN6	11	0	181684	303222	370447	692104	132584	719557	544578	0	0	0	0	246177	0	0
P23467	PTPRB	2	0	0	0	0	0	0	126595	0	0	0	0	0	0	0	0
P08575	PTPRC	19	0	0	0	0	3846690	0	2073330	0	0	0	0	0	765505	0	1857800
P23469	PTPRE	2	0	0	0	0	92348.1	0	0	0	0	0	0	0	0	0	0
Q9HD43	PTPRH	7	813737	2007470	2215050	2748100	1813950	1632570	2509110	3297180	0	0	0	0	0	0	0
Q12913	PTPRJ	17	445369	1717400	2965210	2525070	1689620	1338130	3644160	1299390	0	670596	1835100	2116250	830789	750771	2939650
P26022	PTX3	3	0	0	0	0	97215.8	0	0	1671440	0	0	0	0	54346.3	0	0
Q9UHX1	PUF60	1	0	0	0	0	0	0	0	0	0	0	0	0	355110	0	0
Q2TAK8	PWWP3A	1	0	0	0	0	0	0	0	336334	0	0	0	0	3674500	0	27499800
Q9ULZ3	PYCARD	1	0	0	0	0	0	0	0	171070	0	0	0	0	0	0	0
P11216	PYGB	5	0	0	0	0	630607	0	343878	433041	0	0	0	0	216310	0	0
P06737	PYGL	10	0	0	0	0	1785330	0	700205	0	0	0	0	0	352327	0	398961
P11217	PYGM	10	0	797574	150375	190411	3924840	325746	2699660	1668110	0	0	0	0	716409	0	308049
P47897	QARS1	4	0	0	0	0	364379	0	458447	0	0	0	0	0	0	0	0
P09417	QDPR	3	0	0	0	0	463788	0	0	0	0	0	0	0	651250	0	366336
Q16769	QPCT	1	0	0	0	0	226606	0	0	0	0	0	0	0	276790	0	109129
Q15274	QPRT	4	0	0	0	0	0	0	0	516897	0	2091120	475905	1033660	188421	775820	1602730
O00391	QSOX1	12	0	514174	984388	2239670	3236230	0	1652060	3646970	2851200	0	386611	8548360	7251400	173376	8520220
P61026	RAB10	5	7323300	11692700	15557200	25352600	24428200	8349000	15815800	17433900	1722060	1095670	824434	2041830	1889660	0	1409880
P62491	RAB11A	8	2854560	5017630	6290030	7810750	6474880	3750220	3912240	6861630	544599	0	380178	2467970	461471	0	1437450
Q6WKZ4	RAB11FIP1	2	0	296372	349669	515349	0	0	0	0	0	0	0	0	0	0	0
P51153	RAB13	2	0	490551	1014340	1755170	1000510	513155	1174900	1379600	0	0	0	0	0	0	0
P61106	RAB14	4	0	0	0	362695	1500150	0	858375	349890	0	0	0	0	144045	0	276964
Q9NP72	RAB18	4	0	3254500	0	258411	1008860	173204	0	0	0	0	0	0	0	0	500032
P62820	RAB1A	2	0	305876	448525	1603750	500324	0	328858	645558	0	0	0	0	0	0	0
Q9NX57	RAB20	4	0	304154	654973	661264	228517	0	0	487010	0	0	0	0	0	0	0
Q9UL25	RAB21	4	0	0	0	743068	1323780	115300	0	692925	0	0	0	0	0	0	0
Q9UL26	RAB22A	3	0	249457	277448	562643	518770	0	130181	480346	0	0	0	0	0	0	0
P57735	RAB25	5	628344	921238	1140440	1976850	1039160	899604	1868590	1896100	0	0	0	0	0	0	0
P51159	RAB27A	6	482039	1749790	1487160	1578900	3377700	1382300	3737930	4114210	0	0	0	0	0	0	0
O00194	RAB27B	3	0	772692	1883670	1916740	572317	733135	1538870	771183	0	0	0	0	0	0	0
P61019	RAB2A	5	210585	415771	490368	618394	1932360	258484	1233240	1758230	0	0	0	0	0	0	0
Q13636	RAB31	1	0	0	0	0	188014	0	0	0	0	0	0	0	0	0	0
Q13637	RAB32	4	0	283389	565073	396648	1242560	430951	1360060	573456	0	0	0	0	148032	0	0
Q15286	RAB35	2	0	979210	1425400	3268260	1147350	491474	518731	1354640	0	0	0	0	0	0	0
O95716	RAB3D	1	0	1611000	1193660	2016560	2926030	1872720	1189780	4053430	0	0	0	0	0	0	0
P61018	RAB4B	2	0	0	0	0	335023	0	0	364860	0	0	0	0	0	0	0
P20339	RAB5A	2	0	0	469241	928745	229801	0	0	0	0	0	0	0	0	0	0
P61020	RAB5B	2	0	518189	0	1241420	507615	0	0	0	0	0	0	0	0	0	0
P51148	RAB5C	6	1896180	3526160	4398160	7166970	6939270	2244180	2116110	3769110	0	0	0	393289	782901	0	669228
P20340	RAB6A	3	0	158618	405735	352960	829605	0	0	401887	0	0	0	0	655221	0	1055030
P51149	RAB7A	9	2678440	2545940	3505990	5334940	3743120	793471	3039470	1988810	0	63413.9	181600	1260990	2043660	0	10410000
P61006	RAB8A	2	0	193165	351300	1077860	276669	143259	253574	293963	0	0	0	0	0	0	0
Q92930	RAB8B	1	0	0	0	0	88956.5	0	0	0	0	0	0	0	0	0	0
Q92696	RABGGTA	1	0	0	0	0	131941	0	0	0	0	0	0	0	0	0	0
P63000	RAC1	2	2323530	2811030	4693130	12837900	4595780	1330870	3198170	3951090	0	0	0	0	114930	0	0
P15153	RAC2	3	0	0	0	0	2441720	0	734222	0	0	0	0	0	100173	0	0
P63244	RACK1	9	0	0	0	0	3825750	0	3510510	1333490	0	0	0	0	261441	0	0
P54727	RAD23B	3	0	0	0	0	0	0	0	0	0	0	0	0	1791220	117603	948633
P11233	RALA	2	3117700	6219460	9417960	17617700	1976560	2132990	2235810	2131240	0	379745	400980	3036530	0	514467	815244
P11234	RALB	2	0	1689270	613081	1386210	199026	131174	0	153800	0	0	0	0	0	0	139490
P62826	RAN	5	0	0	0	527421	8810000	561122	875553	1082900	562591	0	0	0	2427570	0	1373030
P62834	RAP1A	3	2332610	5238490	8736910	23983200	5554450	3029100	2491120	4267050	0	177350	0	936300	177253	117500	457975
A6NIZ1;P61224	RAP1BL	2	0	1090390	1256130	4075680	746977	548255	0	836803	0	42160.4	0	0	0	0	0
P61225	RAP2B	2	0	263450	698428	1387030	353315	247666	506471	0	0	0	0	0	0	0	0
Q9UHV5	RAPGEFL1	4	0	284497	491019	598504	78380.3	269376	0	0	0	0	0	0	0	0	0
P54136	RARS1	3	0	0	0	0	315186	0	286719	0	0	0	0	0	0	0	0
Q09028	RBBP4	2	0	0	0	0	349934	0	0	0	0	0	0	0	0	0	0
Q9H477	RBKS	2	0	0	0	0	0	0	0	0	0	0	0	0	337977	167417	2429590
P50120	RBP2	2	0	1039950	1210650	0	10035400	3363280	2433130	970754	0	0	0	0	17439900	149309	782859
P02753	RBP4	7	0	0	0	0	253900	0	0	502056	0	304748	372770	4302790	24030700	1594360	23953600
Q9P258	RCC2	3	0	0	0	0	948626	0	0	0	0	0	0	0	0	0	0
P35241	RDX	6	0	164544	828395	1989610	120221	0	0	0	0	0	0	0	0	0	0
Q96HR9	REEP6	1	0	0	0	0	338133	0	0	0	0	0	0	0	0	0	0
P05451	REG1A	6	3029290	51972900	32597200	1875970	6362450	74542800	2762200	721491	15034300	833924000	354359000	126192000	405564000	143584000	24400700
P48304	REG1B	2	0	0	0	0	161165	0	0	0	0	0	0	0	3836260	0	0
Q06141	REG3A	3	0	617548	0	0	14521500	1143570	506808	283067	0	3161510	2224190	0	22958100	7313870	2284330
Q9BYZ8	REG4	3	0	0	0	204230	7927320	0	945161	3118870	0	0	0	0	744623	0	0
Q9HD89	RETN	3	3155100	8361840	3027790	1549600	21241200	11442200	174819000	32743700	0	943589	127623	0	11168900	330403	3072560
Q9Y3B8	REXO2	1	0	0	0	0	0	0	0	0	0	0	0	0	0	0	199412
Q15493	RGN	9	0	0	0	0	0	0	0	0	2519960	2301960	1550140	0	0	2359220	3485520
Q9UBD6	RHCG	2	333210	204706	220570	0	416477	335758	241472	189485	0	0	0	0	0	0	0
P61586	RHOA	1	0	701864	1116080	1596790	1081980	574356	842484	737310	0	0	0	0	0	0	0
P08134	RHOC	5	0	6342460	11197600	14074700	7714620	5290940	10839500	7410460	0	0	211513	0	853939	190117	1107320
Q9HBH0	RHOF	6	538015	2960950	3203840	4937590	3364640	1498020	4132440	4251400	0	0	0	0	0	0	0
P84095	RHOG	1	0	0	92225.4	379264	362784	0	5335420	0	0	0	0	0	0	0	0
Q8IUC4	RHPN2	1	0	160698	0	0	288559	135196	437835	440602	0	0	0	0	0	0	0
P52758	RIDA	2	0	0	0	0	0	0	0	0	0	0	0	0	393288	72533.8	1339200
P07998	RNASE1	2	0	0	1243230	0	8659730	1022610	0	0	0	472019	525813	0	4977610	2149940	2621390
P10153	RNASE2	3	0	321473	2318530	0	0	324590	466401	0	6678430	4277200	1660910	1466170	6939260	3387600	4220440
P12724	RNASE3	3	3899870	670820	2184780	0	1144720	2394830	33520400	0	0	0	0	0	447054	119614	1574900
P34096	RNASE4	3	0	0	0	0	442323	72936.7	0	875850	0	0	0	0	445345	0	0
O00584	RNASET2	8	0	0	0	0	0	99043.1	0	192590	3627440	2049170	2053500	2310510	2326510	1870310	5796070
Q8TEB7	RNF128	1	0	144947	154472	0	267801	109478	0	104321	0	0	0	0	0	0	0
Q8NC42	RNF149	2	0	0	0	0	449075	0	0	0	0	0	0	0	0	0	0
P13489	RNH1	7	0	0	0	0	516219	0	107027	0	0	0	0	0	1042550	0	226412
Q9H4A4	RNPEP	12	0	1626170	638756	3120610	8403400	1668350	2427110	5547160	0	0	994515	0	710991	0	1923580
P10155	RO60	1	0	0	0	0	65266	0	311507	0	0	0	0	0	182346	121342	700008
O75695	RP2	2	0	480869	821096	804997	876385	373674	638827	398077	0	0	0	0	621486	0	0
P49247	RPIA	2	0	0	0	0	0	0	0	0	0	0	0	0	180889	0	1557930
P62906	RPL10A	1	0	0	0	0	1345430	0	0	0	0	0	0	0	84478	0	0
P30050	RPL12	2	0	0	0	0	552125	0	0	0	0	0	0	0	73498.5	0	0
P26373	RPL13	1	0	0	0	0	550531	0	0	0	0	0	0	0	0	0	0
P40429	RPL13A	2	0	0	0	0	879879	0	896960	0	0	0	0	0	0	0	0
P50914	RPL14	4	0	0	0	0	1967760	68174.6	1253560	565449	0	0	0	0	217255	0	239891
P61313	RPL15	2	0	0	0	0	720130	0	1041010	0	0	0	0	0	0	0	0
P18621	RPL17	2	0	0	0	0	156408	0	0	0	0	0	0	0	0	0	0
Q07020	RPL18	4	0	0	0	0	2122790	0	2132020	288943	0	0	0	0	125072	0	1892250
Q02543	RPL18A	2	0	0	0	0	706715	0	0	0	0	0	0	0	0	0	0
P46778	RPL21	2	0	0	0	0	813732	0	352517	0	0	0	0	0	0	0	0
P35268	RPL22	2	0	0	0	0	3407140	0	2388130	1348400	0	0	0	0	171162	0	0
P83731	RPL24	1	0	0	0	0	454864	0	0	0	0	0	0	0	0	0	0
P46776	RPL27A	1	0	0	0	0	1490030	0	0	0	0	0	0	0	99763.7	0	0
P46779	RPL28	2	0	0	0	0	1322570	0	0	0	0	0	0	0	0	0	0
P39023	RPL3	2	0	0	0	0	438502	0	288803	46808.2	0	0	0	0	0	0	0
P62888	RPL30	3	0	351158	174373	308860	1406280	141394	1699260	731102	0	0	0	0	222096	0	0
P42766	RPL35	1	0	419221	0	0	0	0	1125670	0	0	0	0	0	0	0	0
P18077	RPL35A	1	0	0	0	0	1062350	765885	0	1094480	0	0	0	0	0	0	0
P83881;Q969Q0	RPL36A	1	0	0	0	0	618269	42829.6	0	317327	0	0	0	0	0	0	0
P36578	RPL4	3	0	0	0	0	1803280	0	1026460	0	0	0	0	0	51250.8	0	0
P46777	RPL5	2	0	0	0	0	293365	0	726618	0	0	0	0	0	0	0	242785
Q02878	RPL6	4	0	0	0	0	423528	0	1338810	0	0	0	0	0	39572.1	0	0
P18124	RPL7	6	0	0	0	0	850381	0	590921	0	0	0	0	0	176770	0	0
P62424	RPL7A	3	0	0	0	0	503556	0	373140	0	0	0	0	0	0	0	0
P32969	RPL9P9	1	0	0	0	0	129445	0	391923	0	0	0	0	0	0	0	0
P05388;Q8NHW5	RPLP0	3	0	0	0	0	1078080	0	657000	169402	0	0	0	0	158670	0	0
P05387	RPLP2	1	0	0	0	0	50869.8	0	0	0	0	0	0	0	61468.7	0	106246
P04843	RPN1	7	0	0	0	0	356967	0	1225580	0	0	0	0	0	0	0	0
P04844	RPN2	2	0	0	0	0	164747	0	0	0	0	0	0	0	92581.9	0	0
P46783	RPS10	1	0	131778	0	96545.7	499539	94269.9	484840	495070	0	0	112891	0	104369	92420	185671
P62280	RPS11	3	0	0	0	0	837083	0	649902	0	0	0	0	0	501382	0	0
P62277	RPS13	3	0	0	0	0	1435330	0	376159	273767	0	0	0	0	96753.8	19463.7	0
P62263	RPS14	2	0	0	0	0	426108	0	0	0	0	0	0	0	0	0	0
P62244	RPS15A	1	0	6750870	0	0	1752250	112923	1955480	753953	0	0	0	0	80100.2	0	0
P62249	RPS16	4	0	104132	0	62631.4	3492200	0	2532690	709989	0	0	0	0	214275	26636.6	281104
P08708	RPS17	3	0	0	0	0	534119	0	0	0	0	0	0	0	0	0	0
P62269	RPS18	4	0	0	0	0	1263900	0	606349	0	0	0	0	0	127123	0	0
P15880	RPS2	4	0	0	0	0	612100	0	668455	236296	0	0	0	0	0	0	283443
P62266	RPS23	2	0	224555	0	0	528779	41532.9	368059	449178	0	0	0	0	19326.1	0	0
P62847	RPS24	1	0	0	0	0	1019780	0	1258770	319212	0	0	0	0	48292.1	0	0
P23396	RPS3	6	0	277489	271593	0	2007760	66279.4	1551000	351259	0	0	0	0	144201	0	99374.6
P61247	RPS3A	2	0	0	0	0	1983390	0	1389500	0	0	0	0	0	0	0	0
P62701	RPS4X	4	0	0	0	0	267094	0	301240	0	0	0	0	0	0	0	0
Q15418	RPS6KA1	5	0	0	60085.8	0	359874	0	581736	0	0	0	0	0	0	0	0
P62081	RPS7	2	0	34947.7	0	0	839565	434394	606889	330209	0	0	0	0	28806.5	0	0
P62241	RPS8	2	0	0	0	0	1309600	0	0	0	0	0	0	0	0	0	0
P46781	RPS9	3	0	0	0	0	1733960	0	1492310	382601	0	0	0	0	0	0	0
A0A8I5KQE6;P08865	RPSA2	3	0	0	0	0	591406	0	260536	0	0	0	0	0	151288	0	281280
Q5VZM2;Q7L523	RRAGB	1	0	0	0	0	210151	0	0	0	0	0	0	0	0	0	0
Q9HB90;Q9NQL2	RRAGC	2	0	0	0	0	298399	0	0	0	0	0	0	0	0	0	0
P10301	RRAS	3	0	320402	548149	1634660	513265	320801	239911	872388	0	0	0	0	0	0	0
P62070	RRAS2	1	0	222942	249834	561095	312982	220964	0	112519	0	0	0	0	0	0	0
Q7LG56	RRM2B	1	0	0	0	0	223826	0	0	0	0	0	0	0	0	0	0
O00442	RTCA	2	0	0	0	0	127204	0	0	0	0	0	0	0	0	0	0
O95197	RTN3	1	0	0	0	0	404091	0	0	0	0	0	0	0	0	0	0
Q9NQC3	RTN4	2	0	0	0	0	496184	0	0	0	0	0	0	0	0	0	0
Q9Y230	RUVBL2	2	0	0	0	0	156343	0	0	0	0	0	0	0	0	0	0
P60903	S100A10	3	0	993396	611223	2986240	1234100	335503	2118590	548480	0	0	0	0	360214	0	0
P31949	S100A11	4	0	104191	0	600704	1346990	158010	599166	183239	0	0	0	1332800	12758600	70962.6	42924500
P80511	S100A12	1	0	0	0	0	1544740	460029	18187100	139056	0	0	0	0	42148000	360170	35006700
Q99584	S100A13	1	0	133734	480490	0	163379	78217.9	0	0	0	0	0	0	0	0	591207
Q9HCY8	S100A14	4	453798	862117	1279230	2615800	208248	335284	275429	122829	0	0	0	0	0	0	0
Q96FQ6	S100A16	5	0	609830	830321	1820880	301156	161726	541614	0	0	0	0	0	126782	0	0
P26447	S100A4	3	0	0	0	0	697313	0	1127660	574691	0	0	0	0	4518670	0	11845500
P06703	S100A6	1	0	0	0	0	0	0	0	0	0	0	0	0	325701	0	81611.4
P31151	S100A7	6	0	367901	0	0	0	1333080	377734	0	2120550	6964510	467199	2474730	2230210	32980400	31576000
P05109	S100A8	7	2861340	2528830	1902670	2167150	489685000	59050600	58742400	46534700	8731810	10572200	3017830	14658400	1120370000	9610640	110497000
P06702	S100A9	7	2599770	1720630	855583	1111630	174243000	27027300	29379800	17138400	45812300	45768000	5954830	49678000	499038000	12448200	51733400
P04271	S100B	1	0	0	0	0	0	0	0	0	0	0	0	0	104200	0	0
P29377	S100G	1	0	0	0	0	0	0	0	0	0	0	0	0	0	0	1230580
P25815	S100P	3	0	0	0	104439	3330850	0	4913550	322470	0	0	0	915327	29931700	258583	69062100
P0DJI8	SAA1	2	0	0	0	0	12368600	0	0	2649320	0	0	0	0	2182600	0	0
P35542	SAA4	1	0	0	0	0	1451480	0	0	198065	0	0	0	0	0	0	0
Q9NTJ5	SACM1L	1	0	0	0	0	0	0	147279	0	0	0	0	0	0	0	0
Q14151	SAFB2	1	0	75233900	0	0	107196	374856	225984000	0	0	0	0	0	0	0	1297890
Q9Y512	SAMM50	3	0	1200520	0	0	0	734925	973363	0	0	0	0	0	0	0	0
Q8WTV0	SCARB1	3	0	1595100	271817	1204600	3052050	557099	0	0	0	0	0	0	115839	0	0
Q14108	SCARB2	4	2159790	2607240	2763750	710982	2584030	4179420	11184000	939252	0	0	0	0	0	330076	0
Q9Y6U3	SCIN	4	0	277310	0	0	482196	0	0	0	0	0	0	0	133666	0	836448
Q9HB40	SCPEP1	5	0	0	0	0	0	0	0	0	0	273561	121239	0	0	240675	456837
O00560	SDCBP	2	9334690	13509900	16812700	16701700	16273800	14517400	27843900	21364100	0	0	0	0	796183	0	0
Q9H190	SDCBP2	5	10713500	28402800	24071900	43225300	5718770	8997130	14731300	50670800	0	208959	0	1167040	191977	0	0
Q9BRK5	SDF4	1	0	0	0	0	0	0	0	669293	0	0	0	0	0	0	0
P31040	SDHA	9	0	107867	0	0	1245540	0	928263	492213	0	0	0	0	520981	68832.9	337126
P21912	SDHB	5	0	306561	0	0	1504510	0	1479890	1699280	0	0	0	0	593150	0	0
P55735	SEC13	2	0	0	0	0	471692	0	0	0	0	0	0	0	0	0	0
Q9UDX3	SEC14L4	1	0	0	0	0	0	0	1972300	0	0	0	0	0	16401800	145377	261971000
Q15436	SEC23A	7	0	0	0	0	904653	0	552725	0	0	0	229659	0	0	0	0
Q15437	SEC23B	1	0	0	0	0	301754	0	0	0	0	0	0	0	0	0	0
P53992	SEC24C	3	0	0	0	0	169093	0	0	0	0	0	0	0	0	0	0
O94855	SEC24D	2	0	0	0	0	397025	0	0	0	0	0	0	0	0	0	0
O94979	SEC31A	2	0	0	0	0	1106560	0	0	3382480	0	437797	0	0	0	0	0
P61619	SEC61A1	1	0	0	0	0	0	0	1259850	320928	0	0	0	0	0	0	0
Q13228	SELENBP1	21	3272350	4246070	1615950	3397740	857630	701544	4533690	4481580	179858000	64079600	39895200	96072800	5327440	28932600	87061500
P49908	SELENOP	1	0	0	0	0	378867	0	312930	0	0	0	0	0	128072	0	0
O75326	SEMA7A	2	0	0	0	0	0	0	0	294206	0	0	0	0	0	0	0
P49903	SEPHS1	2	0	0	0	0	0	0	0	0	0	0	0	0	137818	0	2017350
Q16181	SEPTIN7	1	0	0	0	0	488641	0	0	0	0	0	0	0	0	0	0
Q9UHD8	SEPTIN9	2	0	1432450	0	0	331784	0	0	0	0	0	0	0	0	0	0
P01009	SERPINA1	21	15782000	24744800	12442000	5635670	269176000	19811300	21574900	43827200	679107000	613604000	530189000	1529390000	1428000000	394268000	1101300000
Q9UK55	SERPINA10	2	0	0	0	0	168859	0	0	0	0	0	0	0	0	0	0
P01011	SERPINA3	12	819047	2095850	875162	317460	38103600	3101770	1180780	11635300	48977500	34748400	27808800	71486300	99303700	33119300	59085500
P29622	SERPINA4	5	0	166458	534998	0	893932	1174720	543583	547989	0	0	0	0	710320	588669	940257
P05154	SERPINA5	7	2841120	942478	1739540	514450	297469	9299010	191295	2633560	0	0	0	0	746470	946300	767562
P08185	SERPINA6	3	0	0	0	0	2190940	748124	412438	177333	0	0	0	0	3063240	141751	1103720
P05543	SERPINA7	7	0	0	100269	0	724529	384767	164962	938965	0	0	0	0	3761780	76612.3	1660440
P30740	SERPINB1	15	1306920	2140430	1268770	1273980	33568100	1866690	18911500	3754260	31094700	29112800	17240500	70127900	69828700	35945500	478832000
P48595	SERPINB10	8	0	0	0	0	1652820	0	1045180	0	0	1696990	279305	0	4721530	265001	12188100
Q96P63	SERPINB12	2	0	1085060	0	0	0	153723	0	292404	0	0	0	0	176806	0	0
P05120	SERPINB2	3	0	0	0	0	134291	0	0	0	0	0	0	0	438919	0	1319410
P29508	SERPINB3	9	0	433735	0	0	206377	571784	0	1707850	4174470	9398930	3315270	12670300	4549330	2506070	5817880
P48594	SERPINB4	2	0	0	0	0	0	0	0	0	0	543276	0	1382450	260090	303581	1630750
P36952	SERPINB5	3	0	0	0	0	660031	0	0	303845	0	0	0	0	314937	0	0
P35237	SERPINB6	11	2153120	1411470	1099450	258716	481401	665254	565956	571167	36632100	14225500	8108000	20935800	1334340	8487100	6539580
P50452	SERPINB8	6	0	0	0	0	0	0	0	0	0	0	0	0	446797	208578	3663470
P50453	SERPINB9	3	0	0	0	0	46415.2	181780	0	443559	0	0	0	0	0	0	521439
P01008	SERPINC1	13	1773160	1319150	1722850	550757	4527060	4149410	1799240	3161580	6964010	4549590	2151830	14315200	9898550	4439160	10382500
P05546	SERPIND1	7	0	0	0	0	4298540	0	1384710	0	0	0	0	0	324136	0	0
P05121	SERPINE1	8	0	0	0	0	0	0	0	3212520	0	0	0	0	0	0	0
P07093	SERPINE2	8	0	0	0	0	97277.2	0	0	3278240	0	0	0	0	0	0	0
P36955	SERPINF1	8	0	0	0	0	876734	0	0	10120700	0	0	0	0	476503	0	0
P08697	SERPINF2	4	0	0	0	297821	708384	0	274586	411337	0	0	0	0	3956470	502957	2505330
P05155	SERPING1	9	635076	807268	1631040	333433	61108400	3339930	6175950	32940700	0	149723	398431	0	58111400	2591200	43800500
O75830	SERPINI2	1	0	0	0	0	0	0	852924	0	0	0	0	0	0	0	1114720
Q01105	SET	4	0	0	0	0	0	0	0	0	0	0	0	578042	3692080	0	9584420
Q15393	SF3B3	7	0	0	0	0	949043	0	553273	9919260	0	0	0	0	77907.8	0	0
P31947	SFN	4	0	475939	394231	1623090	706341	270639	0	546785	0	0	0	0	215148	0	227862
P07988	SFTPB	1	0	0	0	0	50915.6	0	0	0	0	0	0	0	0	0	0
P51688	SGSH	6	0	0	0	0	0	0	0	0	1105440	311743	594265	0	280426	500472	364985
O75368	SH3BGRL	3	0	0	0	0	0	0	0	0	0	0	0	0	2889320	0	139117
Q9H299	SH3BGRL3	1	0	0	253724	327264	0	0	0	0	0	0	0	0	4806680	23691.4	372326
Q9P0V3	SH3BP4	10	0	371645	878540	1673820	645545	111178	0	582832	0	0	0	0	0	0	0
Q9BYB0	SHANK3	1	0	0	0	0	37522600	0	11180200	93768800	0	0	0	0	0	0	10222600
P04278	SHBG	6	0	0	0	0	203944	0	0	0	0	0	0	0	2219240	0	0
P29353	SHC1	2	0	0	0	371141	0	0	0	0	0	0	0	0	0	0	0
P34896	SHMT1	5	0	0	0	0	649373	0	0	0	0	0	0	0	182676	0	0
P34897	SHMT2	4	0	0	0	0	790938	0	0	0	0	0	0	0	325818	0	0
P14410	SI	33	2464870	10752600	3195760	21311200	13177100	3710440	1755220	8034090	45005100	33691100	28759500	17500300	4450760	73103500	43830400
Q9HAT2	SIAE	7	0	136747	164156	0	0	181458	96093.6	1010880	5897140	4459900	8539840	4704270	1783320	4162080	8036760
O15389	SIGLEC5	1	0	0	0	0	547924	0	664173	0	0	0	0	0	0	0	0
Q99720	SIGMAR1	2	0	0	0	0	0	1728200	739556	1385370	0	0	0	0	0	0	0
Q9H173	SIL1	2	0	0	0	0	438387	0	102754	0	0	0	0	0	0	0	0
P78324	SIRPA	6	0	0	0	0	2737280	1644940	0	0	0	0	0	0	637568	284301	2653750
P63208	SKP1	1	0	0	0	100205	101770	0	0	0	0	0	0	0	107007	0	0
Q12908	SLC10A2	2	0	180568	0	0	0	0	0	0	0	0	0	0	0	0	0
P49281	SLC11A2	2	0	0	0	0	667024	0	0	0	0	0	0	0	0	0	0
Q9BXP2	SLC12A9	1	0	0	0	0	88639.5	0	0	0	0	0	0	0	0	0	0
Q13183	SLC13A2	4	634278	1136500	523360	1150680	2767140	135610	129235	512904	0	0	0	0	73221.2	0	0
P46059	SLC15A1	7	0	1598830	147465	423853	2942060	254616	688468	485441	0	0	0	0	0	0	0
Q8N697	SLC15A4	2	0	0	0	529688	450084	247872	2543550	0	0	0	0	0	0	0	0
P53985	SLC16A1	2	0	45903.7	0	0	238539	0	0	0	0	0	0	0	0	0	0
O15427	SLC16A3	1	0	0	0	0	1090190	0	1059130	0	0	0	0	0	0	0	0
P43005	SLC1A1	4	0	761272	332005	1176340	648875	0	0	206704	0	0	0	0	0	0	0
Q9UHI7	SLC23A1	3	257164	685737	146400	0	458394	363033	0	0	0	0	0	0	0	0	0
P53007	SLC25A1	6	0	0	0	0	692253	105304	766112	116208	0	0	0	0	0	0	0
Q02978	SLC25A11	2	0	0	0	0	243880	0	882336	619066	0	0	0	0	0	0	79323.4
Q6NUK1	SLC25A24	3	0	0	0	0	0	0	0	0	0	0	0	0	1762430	0	2001660
Q00325	SLC25A3	2	231669	1576540	347052	123357	377436	167652	1894440	935366	0	48387.3	0	0	71091.8	29519.7	0
P12235	SLC25A4	2	0	1457380	0	0	0	0	0	5536830	0	0	0	0	0	0	0
P05141	SLC25A5	4	529274	1239920	844507	463941	3991290	552278	11538200	6186300	2084290	308561	313387	0	703861	238525	669300
P50443	SLC26A2	12	12312500	35820300	23565300	52852700	268230	8894100	2560000	22453400	0	113027	179653	1437930	0	0	0
P40879	SLC26A3	18	53195900	129026000	95318200	189043000	11112700	37170300	103866000	246831000	1521800	532461	744620	7737030	197008	170435	718188
O43868	SLC28A2	2	0	486835	0	438728	544564	154262	0	0	0	0	0	0	0	0	0
P11166	SLC2A1	2	0	0	0	0	675049	0	1145700	0	0	0	0	0	0	0	0
P11169	SLC2A3	2	0	0	0	0	7001050	0	3721420	0	0	0	0	0	168635	0	0
P22732	SLC2A5	4	0	2132800	2056060	724860	12348700	621066	1530680	669445	0	0	0	0	242782	0	0
Q8NEW0	SLC30A7	1	0	0	0	0	185369	0	0	0	0	0	0	0	0	0	0
O15431	SLC31A1	2	0	109721	208846	758837	523513	153594	975886	265230	0	0	0	0	0	0	0
Q8TB61	SLC35B2	1	0	0	0	0	113902	0	0	0	0	0	0	0	0	0	0
Q7Z2H8	SLC36A1	2	0	75995.1	0	85521.4	335298	0	0	0	0	0	0	0	0	0	0
Q8TED4	SLC37A2	2	786797	8552120	1668710	1925210	833875	844512	0	1733820	0	0	0	0	0	0	0
Q6P5W5	SLC39A4	1	0	0	618907	453348	95277.4	0	0	0	0	0	0	0	0	0	0
Q07837	SLC3A1	18	20128900	26029200	18400400	489834	15642000	102650000	15406000	492316	735236	301640	860030	0	327651	1616360	138723
P08195	SLC3A2	5	0	0	0	0	937935	0	271024	0	0	0	0	0	212048	56541.6	0
Q8WWI5	SLC44A1	4	0	411775	379675	421955	766401	121442	1712400	442927	0	0	0	0	0	0	0
Q8IWA5	SLC44A2	7	287112	1002050	1592100	2515200	1934980	370105	2761440	1156100	0	0	0	0	58132.8	0	0
Q53GD3	SLC44A4	7	8530580	12046300	22530200	33365400	2880970	11400800	8544550	10789300	0	103846	160508	1379520	246719	39981.7	0
Q96NT5	SLC46A1	1	0	1301530	0	0	478833	3818490	0	931113	0	0	0	0	0	0	0
P02730	SLC4A1	7	0	0	0	0	660743	0	1093470	0	0	0	0	0	969966	0	0
P13866	SLC5A1	9	2661360	7816720	2251540	1609260	37042700	10612700	8788380	3241300	0	0	0	0	985492	0	0
Q9UN76	SLC6A14	3	0	0	0	229702	787353	0	836299	147515	0	0	0	0	0	0	0
Q695T7	SLC6A19	3	0	3932910	772546	3732600	6303220	520230	810293	359038	0	0	0	0	156840	0	0
Q9NP91	SLC6A20	2	0	0	0	0	175144	0	0	0	0	0	0	0	0	0	0
P31641	SLC6A6	1	0	0	0	0	206613	0	0	0	0	0	0	0	0	0	0
P82251	SLC7A9	1	0	489729	131796	0	498458	724451	0	0	0	0	0	0	0	0	0
P48764	SLC9A3	7	1042720	1286840	359610	403488	1089070	2198040	1637870	515173	0	0	0	0	0	0	0
Q9H2G2	SLK	2	0	0	0	0	181531	0	0	0	0	0	0	0	0	0	0
P03973	SLPI	5	3676260	991635	4998920	1137300	11417200	12098900	32229400	19967400	0	77516.9	1570620	0	8134550	3425610	2301420
Q15797	SMAD1	3	0	0	165323	346029	0	0	0	0	0	0	0	0	0	0	0
K7EJ46	SMIM22	1	0	263195	158003	1551820	133793	0	0	0	0	0	0	0	0	0	0
O75264	SMIM24	3	1782050	13519700	5902590	785038	1440680	3552880	0	0	0	0	0	0	0	0	0
Q9NY59	SMPD3	2	0	115966	0	0	380810	116298	279030	226417	0	0	0	0	0	0	0
Q92484	SMPDL3A	3	0	229369	0	0	0	122999	0	143507	0	7209310	2063480	2999170	487280	5928690	9247340
Q92485	SMPDL3B	6	3250830	4765970	4627350	8133080	775375	5373540	944450	2946440	8279540	4084760	2139660	8468040	228676	1814720	717530
P02814	SMR3B	1	0	0	0	0	439386	0	2167300	21220500	0	0	0	0	0	0	0
O00161	SNAP23	4	1231260	2334740	2441400	5443880	4336450	2408170	3684930	2370170	0	0	0	0	62465.4	0	0
Q7KZF4	SND1	4	0	0	0	0	819532	0	0	0	0	0	0	0	0	0	0
P08621	SNRNP70	1	0	0	0	0	112660	0	0	0	0	0	0	0	0	0	0
P09661	SNRPA1	1	0	0	0	0	163812	0	0	0	0	0	0	0	0	0	0
P14678;P63162	SNRPB	3	0	0	0	0	0	0	0	0	0	0	0	0	219604	0	1045770
P62314	SNRPD1	2	0	0	0	0	112284	0	149471	0	0	0	0	0	498442	0	2180020
P62316	SNRPD2	3	0	0	0	0	95718.9	0	0	0	0	0	0	0	300854	45827.4	1786670
P62318	SNRPD3	2	0	0	0	0	210264	0	455550	178268	0	0	0	0	1261510	0	8338450
P62306	SNRPF	1	0	0	0	0	0	0	0	0	0	0	0	0	132801	0	648925
A8MWD9;P62308	SNRPGP15	2	0	0	0	0	0	0	0	0	0	0	0	0	0	0	2525520
Q8WV41	SNX33	2	0	0	0	0	149612	0	0	0	0	0	0	0	0	0	0
Q9Y5X1	SNX9	2	0	0	0	571707	647651	0	0	0	0	0	0	0	0	0	0
P00441	SOD1	3	0	2177800	208819	328421	0	1243000	0	350971	4477470	25350600	13794000	89919800	8108140	27612600	2722550
P04179	SOD2	6	0	0	0	0	152479	0	156285	0	0	417468	0	0	49286.3	138119	31597800
P08294	SOD3	2	0	0	0	0	0	0	0	0	0	0	0	153599	250528	0	0
Q00796	SORD	1	0	0	0	0	229443	0	0	0	0	0	0	0	0	0	0
Q92673	SORL1	14	0	0	0	0	776870	0	0	0	0	0	0	0	251062	0	0
P09486	SPARC	6	0	0	0	0	0	0	0	4929190	0	0	0	0	0	0	0
Q9UBP0	SPAST	1	0	0	0	0	130870	0	0	87752.9	0	0	0	0	0	0	0
P61009	SPCS3	3	0	0	0	0	291038	0	448247	0	0	0	0	0	0	0	0
O43278	SPINT1	5	0	0	0	1421220	0	0	0	0	0	0	0	0	570482	294740	484188
Q9BUD6	SPON2	3	0	0	0	0	0	0	0	15954900	0	0	0	0	0	0	0
Q13103	SPP2	1	0	0	0	0	126687	0	0	0	0	0	0	0	0	0	0
Q8TCT8	SPPL2A	2	0	922406	733422	444388	1045370	941864	3326420	1222840	0	609021	757723	0	113604	500785	1017180
P22531;Q96RM1	SPRR2E	2	711036	280143	1125080	0	1541480	1820640	3268960	4660310	0	0	110031	0	1924660	569608	0
Q8WW59	SPRYD4	3	0	0	0	0	308213	0	0	0	0	0	0	0	0	0	0
Q13813	SPTAN1	27	0	0	0	0	358661	0	0	739492	0	0	0	0	824342	0	616362
Q01082	SPTBN1	13	0	0	0	3512050	12118800	1891520	28653500	0	0	0	8516570	0	12425800	0	36901900
Q9Y6N5	SQOR	10	0	408496	0	0	7074240	647200	9065680	4253870	0	0	0	0	464255	0	420468
P12931	SRC	9	942137	2039630	2079120	4390810	2487580	1701690	1772410	2007360	0	0	0	295565	0	0	0
Q6ZRS2	SRCAP	1	0	2933490	3701490	0	4827260	1319470	2190530	0	0	2982810	7258510	0	7556140	3697140	3318960
P10124	SRGN	1	0	0	0	0	0	0	0	1107640	0	0	0	0	0	0	0
P30626	SRI	5	4164730	6402460	6255650	5030820	823023	6130790	5155240	795205	0	0	0	0	702790	0	1170600
P19623	SRM	2	0	0	0	0	436698	0	0	0	0	0	0	0	0	0	0
P78539	SRPX	4	0	0	0	0	0	0	0	2467740	0	0	0	0	0	0	0
P84103	SRSF3	1	0	0	0	0	315932	0	235247	0	0	0	0	0	220457	0	0
P43307	SSR1	2	0	0	0	0	0	0	3765150	0	0	0	0	0	0	0	0
P51571	SSR4	3	0	0	0	0	190414	0	1416600	0	0	0	0	0	0	0	0
P50502;Q8IZP2	ST13	3	0	0	0	314020	655993	0	0	239995	0	0	0	0	154827	0	0
Q9Y5Y6	ST14	3	0	0	0	0	131252	0	152414	0	0	97071.8	311487	0	127062	444250	778877
Q9NSC7	ST6GALNAC1	2	0	0	0	183549	814958	0	707690	571885	0	0	0	0	0	0	0
Q9UGK3	STAP2	4	0	0	822926	1599910	0	430306	0	925926	0	0	0	0	0	0	0
P42224	STAT1	3	0	0	0	0	224247	0	349688	0	0	0	0	0	0	0	0
P40763	STAT3	4	0	0	0	0	351177	0	3286970	0	0	0	0	0	0	0	0
P42229;P51692	STAT5A	2	0	0	0	0	247753	0	0	0	0	0	0	0	0	0	0
P31948	STIP1	1	0	0	0	0	1812310	0	14876800	0	0	0	0	0	0	0	0
O94804	STK10	1	0	0	0	0	181574	0	773144	424024	0	0	0	0	136719	0	0
Q9Y6E0	STK24	6	1133260	1423040	3426910	7468040	1087040	962912	1282610	1414280	0	0	0	0	0	0	0
O00506	STK25	2	0	337153	738361	1360140	310247	241238	0	641461	0	0	0	0	0	0	0
Q9P289	STK26	2	0	1073790	1975100	2631850	702974	0	0	0	0	0	0	0	0	0	0
P27105	STOM	6	1223170	1792140	992734	389537	26562900	3394640	11188000	0	0	0	0	0	517823	0	544503
Q8N4C7	STX19	4	641844	847469	1677120	2642720	215442	701268	1253180	1869810	0	0	0	0	0	0	0
Q13277	STX3	4	1804920	2299060	3901590	9107850	1781500	1892330	1261740	1620260	0	0	0	0	0	0	0
Q15833	STXBP2	17	1244460	2871630	3924120	9990170	2122670	2064630	2194590	2742550	0	0	0	0	0	0	0
Q8NFX7	STXBP6	1	0	0	0	0	272661	0	263351	274511	0	0	0	0	0	0	0
Q6J9G0	STYK1	4	0	581727	1138540	647182	163202	537492	1022310	1295720	0	0	0	0	0	0	0
P53999	SUB1	3	0	0	0	0	0	0	0	0	2254120	798817	558118	639821	870631	806526	5874430
Q9P2R7	SUCLA2	2	0	0	0	0	558134	0	0	0	0	0	0	0	0	0	0
P53597	SUCLG1	2	0	0	0	0	49257.2	0	0	0	0	0	0	0	0	0	535520
Q96I99	SUCLG2	3	0	0	0	0	284445	0	0	0	0	0	0	0	0	0	0
P50225	SULT1A1	5	0	0	288088	376349	1154460	494345	426939	0	0	0	0	0	256199	0	0
P0DMM9;P0DMN0	SULT1A3	3	0	0	0	0	780023	172964	400794	169674	0	0	0	0	0	0	0
Q06520	SULT2A1	5	0	0	0	0	924403	82772.8	0	0	0	0	0	0	0	0	0
Q8NBJ7	SUMF2	5	0	0	0	0	0	0	0	0	0	0	0	0	445598	0	204168
P55854;P61956;Q6EEV6	SUMO3	1	0	0	0	0	166872	0	0	0	0	0	0	0	386713	0	0
O15260	SURF4	1	0	51926.4	0	0	276990	0	1343200	0	0	0	0	0	0	0	0
Q9UGT4	SUSD2	5	0	424725	0	0	1820120	1981050	593336	0	0	6477840	1866830	0	52863.6	615702	1316700
Q4LDE5	SVEP1	2	0	0	0	0	0	0	0	0	0	0	0	0	144035	0	0
P43405	SYK	4	0	0	0	0	236083	0	425843	0	0	0	0	0	0	0	0
O43760	SYNGR2	2	0	0	0	0	4592650	0	2388210	0	0	0	0	0	0	0	0
Q16563	SYPL1	2	0	2748860	1862580	0	8103220	4215650	5671420	243798	0	0	0	0	232798	0	0
Q9HCH5	SYTL2	7	0	641127	1335530	1464690	561513	644120	873493	1138750	0	0	0	0	0	0	0
Q96C24	SYTL4	4	0	174925	344181	232296	104053	130290	0	185911	0	0	0	0	0	0	0
P37802	TAGLN2	3	0	147937	323486	557158	193661	0	0	177842	0	0	0	0	2035120	0	345747
P37837	TALDO1	10	0	0	0	0	8046740	0	1275920	560579	310860	121331	76149.7	438369	7064880	833403	55750300
Q7L7X3	TAOK1	6	0	148760	178854	379853	0	0	0	0	0	0	0	0	0	0	0
Q9H2K8	TAOK3	10	0	1075010	1368920	3215070	522722	480675	731996	1157370	0	0	0	0	0	0	0
Q13148	TARDBP	2	0	0	0	0	116228	0	271709	0	0	0	0	0	0	0	0
P26639	TARS1	8	0	0	0	0	725555	0	0	0	0	0	0	0	124693	0	1666220
Q9BXI6	TBC1D10A	2	0	74320.6	108426	194259	0	0	0	0	0	0	0	0	0	0	0
P24557	TBXAS1	4	0	0	0	0	269658	0	0	0	0	0	0	0	0	0	0
Q8N9U0	TC2N	3	0	265796	700909	331868	0	452360	2056290	139890	0	0	0	0	0	0	0
Q07283	TCHH	1	0	2770470	3345960	0	326849	0	1111670	0	0	0	0	0	0	0	524148
P20061	TCN1	6	0	0	0	0	995842	0	0	0	0	0	0	0	1549020	0	0
P17987	TCP1	7	0	0	0	0	1029930	0	0	0	0	0	0	0	146562	0	0
Q9UIF3	TEKT2	1	0	0	0	0	0	0	1300710	0	0	0	0	0	0	0	0
Q99973	TEP1	7	0	0	0	0	101772	0	682035	0	0	0	0	0	0	0	0
Q8IYF3	TEX11	1	0	1349250	557364	0	0	0	0	490094	0	0	0	0	0	0	0
P02787	TF	27	0	0	0	0	30760900	438959	9281180	79414500	0	0	0	2257990	526913000	557885	10253100
Q03403	TFF2	2	0	565901	630173	0	0	319120	1134670	0	0	7150970	16052300	0	2847920	4309210	23506100
Q07654	TFF3	2	0	23001.8	439131	0	595685	386152	188324	914664	2638020	591520	2284540	612550	0	2472750	250627
Q92734	TFG	1	0	0	0	0	1903420	0	0	0	0	0	0	0	3264150	0	0
P02786	TFRC	13	0	0	0	0	995920	0	0	0	0	0	0	0	567333	99615.6	339576
Q15582	TGFBI	10	0	0	0	0	744468	0	0	3282830	0	0	0	0	774582	0	0
Q08188	TGM3	7	0	1201210	0	0	283065	496052	0	962035	0	0	0	0	1987830	714168	2991670
Q96EK4	THAP11	1	0	0	0	0	0	0	0	377712	0	1377220	0	0	1040830	57022.7	3548300
Q8WY91	THAP4	1	0	0	0	0	0	0	0	0	0	0	0	0	0	0	610195
P07996	THBS1	8	0	0	0	0	265860	0	0	877985	0	0	0	0	284046	0	0
P35442	THBS2	4	0	0	0	0	0	0	0	461665	0	0	0	0	0	0	0
Q5TEJ8	THEMIS2	1	0	0	0	0	108443	0	122086	0	0	0	0	0	0	0	0
P52888	THOP1	2	0	0	0	0	70452.8	0	0	0	0	0	0	0	157877	0	0
P01033	TIMP1	4	0	0	0	0	1732300	0	827496	34485000	0	0	0	0	4835010	0	633157
P16035	TIMP2	3	0	0	0	0	35687.3	0	0	2226820	0	0	0	0	370894	0	0
Q3LXA3	TKFC	4	0	0	0	0	402492	121912	0	0	0	0	0	0	0	0	0
P29401	TKT	8	0	0	0	0	9701100	79292.9	3526830	725779	0	0	0	693173	4232210	0	1754060
Q9Y490	TLN1	23	0	0	0	0	656969	0	860465	298508	0	0	0	0	1627380	0	600745
O15455	TLR3	11	0	244937	0	0	0	743210	760681	0	1759800	482250	395456	916958	0	800394	573981
Q9NYK1	TLR7	1	0	0	0	0	0	0	0	0	0	0	0	0	63849.5	0	0
Q53R12	TM4SF20	2	0	0	0	0	298125	0	0	0	0	0	0	0	0	0	0
Q99805	TM9SF2	4	0	0	0	0	770557	0	1034810	0	0	0	0	0	0	0	0
Q9HD45	TM9SF3	7	0	0	0	0	1140560	0	1819420	0	0	0	0	0	179465	0	0
Q92544	TM9SF4	2	0	0	0	0	782908	0	523728	100488	0	0	0	0	1353140	0	0
Q969X1	TMBIM1	1	0	3961890	4875270	13450300	2271380	1913020	3006240	4162680	0	0	0	0	0	0	0
Q7Z404	TMC4	10	1373640	8610630	5032710	11013200	3178770	1949850	3440470	1655530	0	0	0	0	0	0	0
Q6UXY8	TMC5	20	1191570	6822780	5147020	10336500	2925290	1283120	2297540	1438570	0	0	0	0	0	0	0
P49755	TMED10	4	0	0	0	0	3421420	0	2391530	0	0	0	0	0	0	0	0
Q15363	TMED2	4	0	0	0	0	795552	0	849070	0	0	0	0	0	0	0	0
Q7Z7H5	TMED4	2	0	0	0	0	391989	0	237750	0	0	0	0	0	0	0	0
Q9Y3A6	TMED5	1	0	0	0	0	460669	0	0	0	0	0	0	0	0	0	0
Q9Y3B3	TMED7	4	0	0	0	0	1117420	0	961196	296276	0	0	0	0	728501	158026	404945
Q9BVK6	TMED9	2	0	0	0	0	360032	0	1433340	281485	0	0	0	0	88473.5	0	0
Q9NUM4	TMEM106B	2	0	0	449076	337491	386360	516041	774751	0	0	0	0	0	0	162275	0
A6NC51	TMEM150B	1	0	0	0	0	240384	0	0	0	0	0	0	0	0	0	0
Q8TBQ9	TMEM167A	1	0	0	0	0	0	0	325870	0	0	0	0	0	0	0	0
Q6UW68	TMEM205	1	0	0	0	0	707254	0	367323	0	0	0	0	0	0	0	0
Q5W0B7	TMEM236	1	0	0	0	0	0	0	0	85089.1	0	0	0	0	0	0	0
Q9NV96	TMEM30A	5	0	677742	1064000	867270	756039	909822	2981390	549015	0	0	0	0	0	0	0
Q3MIR4	TMEM30B	3	0	1123090	1067060	991715	353353	338493	672464	329831	0	0	0	0	0	0	0
P57088	TMEM33	1	0	0	0	0	201751	0	211819	0	0	0	0	0	0	0	0
Q96B21	TMEM45B	1	0	0	0	0	297133	0	413768	0	0	0	0	0	1935580	0	11010100
Q6UXZ0	TMIGD1	4	2599820	2714310	1170290	0	129448	7003390	2606130	0	0	0	0	0	0	223681	0
O60235	TMPRSS11D	1	0	0	0	0	0	0	0	0	0	0	0	0	59316.2	0	377557
P98073	TMPRSS15	11	548473	2380920	484522	273932	0	6443430	812211	2026800	37684500	66628200	56329500	38192600	814624	23834500	22625800
O15393	TMPRSS2	3	256772	226461	862719	2566650	1728480	237046	773521	296046	0	0	0	0	52022.9	0	850077
P63316	TNNC1	3	0	0	0	0	0	0	0	1223610	0	3379430	0	0	0	1498210	14567000
P02585	TNNC2	5	0	546540	0	0	0	1077900	1185510	204400	12087300	19089500	0	10408200	763370	323295000	90905600
P19237	TNNI1	2	0	0	0	0	0	0	0	2447960	0	0	0	0	0	0	0
P48788	TNNI2	1	0	0	0	0	0	0	1542020	1887580	0	0	0	0	0	0	1153160
P13805	TNNT1	2	0	0	0	0	0	0	0	3434590	0	0	0	0	0	0	0
P45378	TNNT3	3	0	352385	0	0	0	447242	2206930	1260190	0	0	0	0	0	0	0
Q9H0E2	TOLLIP	2	182551	278730	470261	1081930	108247	485585	237078	303263	0	0	0	0	137423	0	0
O75674	TOM1L1	4	3063820	1872260	1851020	2885790	0	1027890	0	0	0	0	0	0	0	0	0
Q02880	TOP2B	2	0	0	0	0	134775	0	0	0	0	0	0	0	0	0	0
Q53FA7	TP53I3	3	0	0	0	0	0	508492	0	0	0	0	0	0	976240	283690	2308830
P60174	TPI1	11	0	685130	655861	790633	976736	517832	1723320	789335	204417	555083	343499	1139970	523698	4861210	62078100
Q9H3S4	TPK1	3	0	0	0	0	0	0	0	0	0	0	0	0	454645	0	5954970
P09493	TPM1	7	0	2524000	0	613242	488481	971611	10468000	23629600	1275890	624462	0	2266740	2859610	561666	12372300
P06753	TPM3	5	0	1867810	0	295621	344454	2069960	8752910	10710800	0	371394	0	1828970	7368480	0	11267900
P67936	TPM4	4	0	4157520	0	549018	749286	0	5156670	34628400	0	465508	0	0	2842290	0	5532450
P51580	TPMT	1	0	0	0	0	274074	0	0	0	0	0	0	0	0	0	0
O14773	TPP1	3	0	86469	343384	0	1016180	1190420	3672340	1253870	0	0	0	0	419200	0	0
P29144	TPP2	11	0	0	0	0	721661	0	1184920	0	0	0	0	0	136089	0	554139
P13693	TPT1	1	0	0	0	0	43290.9	0	0	0	0	0	0	0	200287	0	49684.3
O15050	TRANK1	2	0	0	0	0	0	0	0	0	0	0	0	0	0	0	547872
O43280	TREH	11	389770	256179	528476	263903	864479	3203900	3229480	573347	2178130	182749	79317.5	572625	499666	507552	14656600
Q12899	TRIM26	1	0	0	0	0	0	0	0	391980	0	0	0	0	0	0	0
Q99816	TSG101	8	919596	1594370	2761960	5704060	713062	718380	1035770	640367	0	0	0	296348	607579	0	7498840
Q15631	TSN	5	0	0	0	0	135585	0	0	0	0	0	0	404073	1090290	0	1552390
Q99598	TSNAX	2	0	0	0	0	0	0	0	0	0	0	0	0	226860	0	354717
O60635	TSPAN1	2	0	4688980	5632900	8247840	1494880	1419290	3180560	5365400	0	0	0	0	64316.3	0	0
Q8NG11	TSPAN14	3	0	0	0	0	559959	0	192874	0	0	0	0	0	0	0	0
O43657	TSPAN6	4	0	229095	621942	1045220	1915770	289139	2738460	2030390	0	0	0	0	0	0	0
P19075	TSPAN8	3	87928800	274899000	431497000	809600000	918154000	123739000	564139000	241846000	0	3001480	2686740	28334100	33192800	0	4481560
Q16762	TST	4	0	0	0	0	426722	0	687540	0	0	0	0	0	837653	0	516770
Q5R3I4	TTC38	4	0	0	0	0	462572	0	0	0	0	0	0	0	273812	0	0
Q8WZ42	TTN	46	3180520	1998480	0	0	0	1794880	2126030	1055680	95682500	38786400	4109660	17057300	0	30153200	9610870
P02766	TTR	3	0	3881380	650856	0	296297	874251	2235520	10062700	96653200	116213000	75299100	524771000	22064700	73189100	215249000
Q9C0H2	TTYH3	1	0	0	29899.2	0	197201	0	0	0	0	0	0	0	0	0	0
P68363;Q71U36;Q9BQE3	TUBA1B	1	0	0	0	0	0	0	0	0	0	0	0	0	245086	0	0
P68371	TUBB4B	13	442034	502370	290395	415826	3411080	262434	2800790	859607	0	778300	208323	0	417610	89865.2	241392
P49411	TUFM	5	0	0	0	0	92373.3	0	0	0	0	0	0	0	0	0	0
Q9H6E5	TUT1	1	0	0	0	0	0	0	345108	0	0	0	0	0	0	0	0
Q6IBS0	TWF2	2	0	0	0	0	484057	0	0	481594	0	23979.7	0	0	201457	0	663833
P10599	TXN	2	2146970	4225330	4785030	8738710	3164290	1975090	1104520	1500540	0	418237	549776	3427960	32803400	666482	2537750
Q99757	TXN2	1	0	0	0	0	0	0	0	0	0	0	0	0	221622	0	0
Q9BRA2	TXNDC17	3	0	70559.1	0	0	0	0	0	0	0	0	0	0	4895830	0	1062330
Q8NBS9	TXNDC5	4	0	0	0	0	76900.7	0	0	0	0	0	0	0	509946	0	0
Q9H3M7	TXNIP	2	0	0	181535	244430	148180	79995.4	0	0	0	0	0	0	0	0	0
O43396	TXNL1	4	0	0	0	0	134008	0	0	0	0	0	0	0	265479	0	2947110
Q16881	TXNRD1	5	0	0	0	0	543967	46436.3	1058210	0	621575	714211	161821	0	2076320	483277	8207120
Q9NNW7	TXNRD2	3	0	0	0	0	0	0	0	0	0	0	0	0	0	0	583156
P19971	TYMP	6	0	0	0	0	331256	0	0	0	0	0	0	0	647054	0	1513250
Q16222;Q3KQV9	UAP1	1	0	0	0	0	205028	129625	0	0	0	0	0	0	0	0	0
P22314	UBA1	2	0	0	0	0	411041	0	0	511784	0	0	0	0	0	0	0
P0CG47;P0CG48;P62979;P62987	UBB	4	83496300	112392000	199367000	316430000	71371300	66568800	149336000	152985000	2566090	1129990	1808910	10274300	14628400	433306	1876190
P61077;P62837	UBE2D3	2	0	0	524568	0	1066060	0	0	0	0	0	0	0	0	0	0
P68036	UBE2L3	3	0	0	78974.1	233326	361702	0	0	0	0	0	0	0	206586	0	0
P61088	UBE2N	3	0	264140	529941	963713	537528	139135	0	483388	0	0	0	0	94221	0	0
Q13404	UBE2V1	4	0	348511	596353	1122620	1012840	271216	0	256714	0	0	0	0	1462360	0	1401490
O95164	UBL3	2	0	0	1133620	0	643405	0	0	1128060	0	0	0	0	0	0	0
Q5T4S7	UBR4	2	0	0	0	0	69182.1	0	83939.7	0	0	0	0	0	0	0	0
Q8IX04	UEVLD	3	0	507735	378113	846637	0	0	105625	504851	0	0	0	0	0	0	0
Q92890	UFD1	3	0	0	0	0	0	0	0	0	0	0	0	0	349138	0	1673580
O60701	UGDH	6	0	0	0	412042	830306	0	769348	906189	0	0	0	0	0	0	366044
Q9NYU2	UGGT1	4	0	0	0	0	300774	0	0	0	0	0	0	0	98875.1	0	0
Q16851	UGP2	11	0	0	73700	300935	2465860	0	1377640	729653	0	0	0	0	226912	0	0
O75795	UGT2B17	6	0	389537	0	0	1217310	391286	2114910	859161	0	0	0	0	64094.2	0	0
P07911	UMOD	4	0	0	0	0	0	466722	0	0	0	0	0	0	0	0	0
Q70J99	UNC13D	2	0	0	0	0	0	0	0	0	0	0	0	0	469020	0	0
Q92900	UPF1	2	0	0	0	0	99168.5	0	0	0	0	0	0	0	0	0	0
Q16831	UPP1	5	0	0	0	0	539204	0	0	0	0	0	0	0	0	0	0
P31930	UQCRC1	5	0	0	0	0	858054	0	780440	0	0	0	0	0	0	0	905375
P22695	UQCRC2	2	0	0	0	0	744971	0	0	157423	0	0	0	0	0	0	0
Q96N76	UROC1	1	0	0	0	0	29449.1	0	0	0	0	100174	0	795593	51791.4	76584.4	1950430
P06132	UROD	3	0	0	0	0	0	0	0	0	0	0	0	0	1147570	0	3086730
Q9Y6N9	USH1C	13	0	1820400	2361970	2485120	1265400	1244960	1188940	1089660	0	0	0	0	269549	0	321720
O60763	USO1	2	0	0	0	0	178348	0	0	0	0	0	0	0	0	0	0
P54578	USP14	3	0	0	0	0	198885	0	0	0	0	0	0	0	0	0	0
Q9Y4E8	USP15	2	0	0	0	0	228681	0	0	0	0	0	0	0	0	0	0
P45974	USP5	3	0	0	0	118980	296963	0	0	0	0	0	0	0	0	0	0
Q92738	USP6NL	2	0	0	95891.8	80487.2	0	0	0	0	0	0	0	0	0	0	0
P51809	VAMP7	1	0	0	0	0	229483	0	0	0	0	0	0	0	0	0	0
Q9BV40	VAMP8	3	2202970	1445290	1892980	2965070	3401790	6174700	6833900	3377320	0	0	0	0	52555.2	0	0
Q9P0L0	VAPA	2	0	0	0	0	0	0	0	0	0	0	0	0	824579	0	159079
Q6EMK4	VASN	2	0	0	0	0	0	0	0	953753	0	0	0	0	0	0	0
P50552	VASP	4	0	0	65325.5	186288	977861	0	3277560	0	0	0	0	0	1087350	0	1199620
Q99536	VAT1	6	0	0	0	0	4652810	0	3054540	0	0	0	0	0	980660	0	427621
P61758	VBP1	2	0	0	0	0	90698.3	0	0	0	0	0	0	0	0	0	0
P13611	VCAN	2	0	0	0	0	0	0	0	288789	0	0	0	0	0	0	0
P18206	VCL	24	0	127421	186679	383648	198444	133791	0	356215	0	0	0	314207	3947970	110199	2929550
P55072	VCP	14	0	0	0	0	1003230	0	751792	0	0	0	0	0	1906910	0	621995
P21796	VDAC1	10	1220450	25970800	1758000	190018	11720000	5273450	24528900	920169	0	161678	154635	0	372364	189591	276674
P45880	VDAC2	5	919435	18198100	933768	146381	3820870	3360310	16384100	710610	0	81434.8	0	0	269047	0	442878
Q9Y277	VDAC3	6	0	6439900	235047	0	1377020	548346	3385560	549661	0	0	0	0	0	0	0
P09327	VIL1	18	615435	1591730	977835	4537300	2747700	1414950	2261600	2076680	318192	397162	630573	1220480	610749	101445	1783530
O15195	VILL	1	0	85672.4	97683.1	224434	304310	255889	672187	225429	0	0	0	0	0	0	0
P08670	VIM	15	0	0	0	0	458348	67993.5	910785	2554610	0	142530	519353	0	4387520	301884	2061060
Q8N0U8	VKORC1L1	1	0	0	0	0	0	0	115112	0	0	0	0	0	0	0	0
O95497	VNN1	9	8640940	12894400	11886700	404703	22780600	66933900	25199300	2940840	20375700	9370310	7768510	2746230	13667300	16288600	63523400
O95498	VNN2	4	0	0	0	0	3216060	0	2964280	0	0	0	0	0	1334900	20556.4	3279150
Q9BRG1	VPS25	3	0	0	60949.5	386734	0	0	0	0	0	0	0	0	0	0	0
O75436	VPS26A	3	0	0	0	0	800609	0	765066	0	0	0	0	0	0	0	0
Q4G0F5	VPS26B	2	0	0	0	0	229124	0	0	0	0	0	0	0	0	0	0
Q9UK41	VPS28	5	934158	740213	1438710	5421610	509678	722075	428759	534165	0	0	0	0	0	0	0
Q9UBQ0	VPS29	2	0	0	0	0	443337	0	0	0	0	0	0	0	0	0	0
Q96QK1	VPS35	6	0	0	0	0	585140	0	266026	1742600	0	0	0	0	0	0	0
Q9H9H4	VPS37B	6	664477	409971	1131410	4391050	386632	305021	397969	213042	0	0	0	0	0	0	0
Q9UN37	VPS4A	3	386113	0	1082130	2116160	0	0	0	668731	0	0	0	0	0	0	0
O75351	VPS4B	10	1879770	1952950	4409450	9635190	1734770	567788	2724170	4289850	0	0	0	0	184481	0	0
Q86XK7	VSIG1	1	0	0	0	0	0	0	0	0	0	0	0	0	232374	0	0
Q9NP79	VTA1	2	0	436144	0	3269280	878431	0	839081	1214120	0	0	0	0	0	0	0
P04004	VTN	9	0	0	0	0	21796500	610481	2547180	624924	0	2004290	1168860	14600200	3849360	2175820	1027720
O00534	VWA5A	7	0	0	0	175666	0	0	0	256943	0	0	0	745594	214554	187286	1809950
P04275	VWF	30	0	0	0	0	1533230	0	0	0	0	0	0	0	2687950	0	358794
P23381	WARS1	3	0	0	0	0	290421	0	0	0	0	0	0	0	153063	0	0
Q969T9	WBP2	4	0	528455	289838	367760	452536	209094	0	0	0	0	0	0	663410	0	0
O75083	WDR1	11	0	634063	619932	1292080	4276850	307666	1206040	1550360	0	0	0	284583	474563	0	0
Q5JSH3	WDR44	1	0	0	0	0	171609	0	0	0	0	0	0	0	0	0	0
P47989	XDH	17	0	0	197162	0	2136970	3568310	968497	5936870	0	0	0	0	2179070	1292030	3750030
Q9NQW7	XPNPEP1	6	0	0	0	0	312744	0	0	0	0	0	0	1590440	278874	88898.4	1861750
O43895	XPNPEP2	13	15725100	83453100	46285800	17429700	9371600	236036000	71127900	18318800	5991020	5461130	1957910	10225800	967823	4038770	39116700
O14980	XPO1	3	0	0	0	0	174495	0	303992	0	0	0	0	0	0	0	0
P13010	XRCC5	3	0	0	0	0	467275	0	0	0	0	0	0	0	0	0	0
P12956	XRCC6	7	0	0	0	0	517367	0	0	0	0	0	0	0	0	0	0
P54577	YARS1	1	0	0	0	0	36759.7	0	0	0	0	0	0	0	0	0	0
P07947	YES1	4	0	804860	1248480	2203030	426583	757518	1107920	1323860	0	0	0	0	0	0	0
P31946	YWHAB	5	0	1017370	1896810	6462540	5310970	869738	3053910	2825940	0	0	0	0	809602	0	369630
P62258	YWHAE	6	419624	791472	1208490	2125350	3170810	437250	1238310	1243980	0	0	0	365510	884152	0	583130
P61981	YWHAG	2	0	663382	569882	1532250	3951570	196563	0	860092	0	0	0	0	514686	0	184126
Q04917	YWHAH	4	0	291282	479961	950295	2652440	268659	897388	1261050	0	0	0	0	9437400	0	0
P27348	YWHAQ	2	0	90649.8	304449	227767	691800	141524	0	0	0	0	0	0	0	0	0
Q7Z2W4	ZC3HAV1	4	0	0	209704	446590	290867	0	0	0	0	0	0	0	0	0	0
O60844	ZG16	8	79746500	63066700	547462000	41439600	7002770	168535000	492036000	3064010000	3490680	697203	10533400	3567580	698714	2495790	2884840
Q96DA0	ZG16B	3	0	210580	1070550	0	2997510	1155650	2391670	528487	0	0	0	0	1454280	377343	0
O75844	ZMPSTE24	3	0	227779	0	0	176841	299586	1066850	0	0	0	0	0	0	0	0
[truncated: 2 more rows]
